# Supplementary material for: Antibiotic Biosynthesis Pathways from Endophytic Streptomyces SUK 48 through Metabolomics and Genomics Approaches
Source: Antibiotics (Basel). 2021 Aug 12;10(8):969. doi: 10.3390/antibiotics10080969 (PMC8388883; doi:10.3390/antibiotics10080969)
Supplement: Supplementary file 1 [file antibiotics-10-00969-s001.zip]

Archive with 1 entries (1 files):
- antibiotics-1309045-supplementary.xlsx
