# Supplementary material for: Antibiotic Biosynthesis Pathways from Endophytic Streptomyces SUK 48 through Metabolomics and Genomics Approaches
Source: Antibiotics (Basel). 2021 Aug 12;10(8):969. doi: 10.3390/antibiotics10080969 (PMC8388883; doi:10.3390/antibiotics10080969)
Supplement: Supplementary file 1 [file antibiotics-10-00969-s001.zip › antibiotics-1309045-supplementary.xlsx]

## Sheet: Table S1 Positive modes profile
Polarity	MZMine ID	m/z	Rt	Related	MW	ppm	Name	Formula	Source
P	104199	150.076	12.0596	C5H11NO4	149.069	1.13505	4-Amino-4-deoxyarabinose	C5H11NO4
P	29440	150.076	1.11848	C5H11NO4	149.069	2.07689	2-Amino-2-deoxylyxose; D-form	C5H11NO4	Prod. by cultures of Streptomyces alboniger
P	29440	150.076	1.11848	C5H11NO4	149.069	2.07689	4-Amino-4-deoxyarabinose	C5H11NO4
P	103101	150.128	27.4569	C10H15N	149.121	0.857025	2,3,4,5-Tetrahydro-6-(1,3-pentadienyl)pyridine; (E,E)-form	C10H15N	Alkaloid from Streptomyces sp. NA-337 and actinomyces strain MD736-C6
P	76901	151.087	6.49483	C8H10N2O	150.079	-0.298509	Sibyllimycin	C8H10N2O	Metab. of Thermoactinomyces sp.
P	123739	151.112	11.8505	C10H14O	150.104	-0.500318	Safranal	C10H14O	Constit. of Crocus sativa. Also found in Aspalathus linearis, Camilla sinensis and other plants
P	123739	151.112	11.8505	C10H14O	150.104	-0.500318	1-Acetyl-4-isopropenylcyclopentene	C10H14O	Isol. from oil of Eucalyptus globulus (Tasmanian blue gum)
P	100150	151.148	11.4743	C11H18	150.141	0.310375	1,3,5-Undecatriene; (3E,5Z)-form	C11H18	Occurs in Galbanum extract (Ferula galbaniflua). Pheromone of the algae Cystophora siliquosa and Dictyopteris sp. Isol. from the fruit of Ananas comosus (pineapple)
P	100641	152.071	19.0759	C8H9NO2	151.063	0.411086	4-Acetyl-6-methyl-2(1H)-pyridinone (streptokordin)	C8H9NO2	Prod. by a marine-derived Streptomyces sp. KORDI-3238
P	80626	152.107	11.0396	C9H13NO	151.1	0.216413	4-Hydroxyphenethylamine; N-Me (tyramine)	C9H13NO	Alkaloid from Hordeum vulgare, Panicum miliaceum (proso millet), some Coryphantha spp. and several other spp. Also found in mescal (Lophophora williamsii), Trichocereus spp. and other cacti (Gramineae, Cactaceae)
P	101200	153.055	13.6444	C8H8O3	152.047	0.841185	2-Hydroxy-3-methoxy-2,4,6-cycloheptatrien-1-one	C8H8O3	Prod. by Streptoverticillium hadanonense
P	102031	153.091	11.002	C9H12O2	152.084	0.860053	3,4,5-Trimethyl-1,2-benzenediol	C9H12O2	Isol. from the unidentified marine fungus No. 095407 and the mangrove-derived Penicillium sp. 091402
P	116263	153.102	0.70574	C8H12N2O	152.095	-0.60094	2-Hydroxy-3-isopropylpyrazine; OH-form, Me ether	C8H12N2O	Occurs in petitgrain and galbanum oil. Prod. by Penicillium spp., Pseudomonas spp. and Streptomyces spp.
P	103087	153.128	15.7213	C10H16O	152.12	0.740862	2,4-Decadienal; (E,E)-form	C10H16O	Constit. of numerous plant sources. Isol. from Laminaria digitata
P	100884	155.118	9.23867	C8H14N2O	154.111	1.02134	Loline	C8H14N2O	Alkaloid from the grasses Lolium cuneatum, Lolium temulentum and Festuca arundinacea . Prod. in the plant by endophytic fungi Neotyphodium and Epichloe spp.
P	12797	155.143	11.9934	C10H18O	154.136	1.08022	2-Bornanol	C10H18O	Defensive secretion of the sawflies Pristiphora erichsonii and Pristiphora wesmaeli
P	103078	156.081	8.17034	C11H9N	155.074	1.28713	4-Phenylpyridine	C11H9N	Occurs in tea and peppermint
P	101675	156.102	12.4495	C8H13NO2	155.095	1.50037	Hexahydro-7a-hydroxy-3H-pyrrolizin-3-one; (±)-form, Me ether=>Pyrrolam C	C8H13NO2	From Streptomyces olivaceus
P	101422	156.138	13.6289	C9H17NO	155.131	0.441562	Pelletierine; (±)-form, N-Me	C9H17NO	Alkaloid from pomegranate (Punica granatum), Lupinus formosus, Sedum purpureum, Sedum hybridum and Sedum aizoon (Leguminosae, Crassulaceae)
P	93859	157.05	2.85673	C7H8O4	156.043	1.59636	2,5-Dihydro-2-oxo-3(5H)-furanpropanoic acid	C7H8O4	Prod. by Streptomyces rishiriensis A-5969 and Streptomyces sp. LMA-545
P	100568	157.076	12.3519	C10H8N2	156.069	-0.752873	1H-Indole-3-acetic acid; Nitrile	C10H8N2	Myrosinase-induced hydrol. prod. of indole glucosinolates, found in cabbage and other crucifers. Isol. from an unidentified myxobacterium of the Sorangiineae (strain 706)
P	102327	157.097	13.2936	C7H12N2O2	156.09	1.26017	3-Amino-2-piperidinone; (±)-form, N3-Ac	C7H12N2O2
P	367	157.123	9.1392	C9H16O2	156.115	1.45534	6-Hydroxy-4,6-dimethyl-3-hepten-2-one	C9H16O2	Prod. by Streptomyces olivaceus. Also found in red and green bell peppers Capsicum annuum var. angulosum
P	100195	157.134	12.4024	C8H16N2O	156.126	1.1401	1,3-Propanediamine; N,N-Di-Me, N'-2-propenoyl	C8H16N2O
P	101047	158.06	6.62319	C10H7NO	157.053	0.697218	4-Quinolinecarboxaldehyde	C10H7NO	Alkaloid prod. by Archangium gephyra
P	68202	158.118	11.7869	C8H15NO2	157.11	0.847812	Homostachydrine; (S)-form	C8H15NO2	Isol. from seeds of Medicago sativa and Achillea millefolium
P	80026	159.022	1.50649	C5H6N2O2S	158.015	-2.04791	2-(Aminomethyl)-4-thiazolecarboxylic acid	C5H6N2O2S	Prod. of hydrol. of Thiostrepton
P	43464	159.051	1.41201	C4H6N4O3	158.044	0.233479	Allantoin; (±)-form	C4H6N4O3	Occurs in allantoic fluid. A product of purine metabolism. V. widely distributed in biol. systems, isol. from numerous plants. Isol. from Bambusa oldhamii (green tomato), Allophylus edulis var edulis, Allophylus edulis var gracilis, Strychnos cathayensis, roots of Pyrostegia venusta, marine sponges Cymbastela cantharella and Tedania digitala, and cows milk. Formed in animals, except primates, by …
P	10913	159.065	8.5393	C7H10O4	158.058	1.07682	2,3-Dihydro-3,5-dihydroxy-6-methyl-4H-pyran-4-one; (S)-form, Me ether	C7H10O4	Isol. from Streptomyces sp. K023
P	104733	159.077	1.78401	C6H10N2O3	158.069	1.87007	1,4,5,6-Tetrahydro-5-hydroxy-2-methyl-4(6)-pyrimidinecarboxylic acid	C6H10N2O3	Prod. by Streptomyces parvulus and marine-derived Streptomyces sp. SA-3501 (Pyrostatin A)
P	101716	159.081	11.4012	C11H10O	158.073	0.745225	5-Phenyl-2,4-pentadienal	C11H10O
P	100722	159.084	4.61397	C8H14OS	158.077	2.35203	2-Methyl-2-propenoic acid; Trimethylsilyl ester	C7H14O2Si
P	101288	159.084	3.45077	C8H14OS	158.077	1.98954	2-Propanethiol; 3-Methyl-2-butenoyl	C8H14OS
P	102566	159.092	11.5046	C10H10N2	158.084	0.580702	2,4-Dimethylquinazoline	C10H10N2	Metab. of the bacterium Pseudomonas aeruginosa
P	112700	159.102	12.3116	C8H14O3	158.094	1.13477	Tetrahydro-4-hydroxy-3,5,6-trimethyl-2H-pyran-2-one; (3R,4S,5R,6R)-form	C8H14O3	Prod. by Streptomyces coelicolor and Streptomyces sp. CIBYL1
P	89809	159.113	23.7429	C7H14N2O2	158.106	0.875365	Heptanedioic acid; Diamide	C7H14N2O2
P	51186	159.138	11.5406	C9H18O2	158.131	0.829694	Octanoic acid; Me ester	C9H18O2	Present in many fruits, e.g. apple, apricot, grape, blackberry, cherimoya, etc.
P	99969	160.076	21.9701	C10H9NO	159.068	0.339477	4-Quinolinemethanol (MEFLOQUINE)	C10H9NO	Alkaloid from the fungi Polyporus sanguineus and Polyporus versicolor
P	100736	160.133	3.50194	C8H17NO2	159.126	0.333698	2-Amino-4-methyl-1-pentanol; (ξ)-form, N-Ac	C8H17NO2	Prod. by Streptomyces globisporus and Streptomyces griseus
P	32526	161.071	2.64159	C9H8N2O	160.064	-0.149316	4-Hydroxy-2-methylquinazoline	C9H8N2O	Prod. by Bacillus cereus
P	82167	161.092	11.2538	C6H12N2O3	160.085	0.412906	2-Amino-4-(2-aminoethoxy)-3-butenoic acid; (S)-(E)-form	C6H12N2O3	Prod. by Streptomyces sp. NRRL 5331
P	55453	161.096	9.0169	C11H12O	160.089	1.38048	1-Phenyl-2-penten-1-one	C11H12O	Prod. by Polyporus sp. PSU-ES44
P	103218	161.107	9.48113	C10H12N2	160.1	0.655215	Tryptamine	C10H12N2	Occurs widely in plants, esp. Acacia spp., Lens esculenta and Prosopis juliflora (Leguminosae) and the fungi Panaeolus foenisicii and Coprinus micaceus. Also obt. from the gorgonian Paramuricea chamaeleon
P	1591	161.117	7.09195	C8H16O3	160.11	1.10674	3-Hydroxyhexanoic acid; (±)-form, Et ester	C8H16O3	Found in various fruits (e.g. orange, grapefruit, pineapple), presumably in an enantiomeric form
P	81019	162.055	11.0227	C9H7NO2	161.048	-0.194352	1H-Indole-5-carboxylic acid	C9H7NO2	Prod. by a marine-derived Streptomyces sp. B7801
P	121924	162.076	6.68152	C6H11NO4	161.069	0.936867	2-Aminohexanedioic acid; (S)-form	C6H11NO4	Found in leaves, roots and seeds of green plants e.g. Linaria annua. Prod. by the green alga Ulva rigida. Also from fungi and microorganisms
P	100309	162.091	38.9348	C10H11NO	161.084	0.450696	Abikoviromycin	C10H11NO	Prod. by Streptomyces abikoensis, Streptomyces rubescens and Streptomyces latumcidicus
P	100203	163.05	41.4996	C8H6N2O2	162.043	-0.20797	4,8-Quinazolinediol	C8H6N2O2	Prod. by a mangrove-derived Streptomyces sp. No. 061316
P	101452	163.06	40.5627	CH7N8P	162.053	1.315	1,5-Anhydrofructose	C6H10O5
P	16576	163.06	2.4627	CH7N8P	162.053	-2.94655	Butyl 1-propenyl disulfide	C7H14S2	Constit. of the seeds of Azadirachta indica
P	23034	163.075	14.6448	C10H10O2	162.068	0.87309	4-Phenyl-3-butenoic acid; (E)-form	C10H10O2	Prod. by Streptomyces flavescens B-2223 and Streptomyces koyangensis VK-A60
P	99799	163.086	6.08093	C9H10N2O	162.079	-1.30924	Jasminidine; (S)-form	C9H10N2O	Alkaloid from the leaves of Syringa vulgaris (Oleaceae)
P	102528	163.123	3.94768	C10H14N2	162.116	-0.354068	2-Isopropenyl-5-isopropylpyrazine	C10H14N2	Prod. by Chondromyces crocatus
P	113627	163.148	32.9339	C12H18	162.141	0.0925122	11,12,13-Trinor-1(10),4,6-germacratriene; (1(10)E,4E,6Z)-form	C12H18	Constit. of Geijera parviflora, Ruta graveolens (rue) and Rubus rosifolius (Mauritius raspberry)
P	100765	164.071	16.1061	C9H9NO2	163.063	0.257569	3,4-Dihydro-1(2H)-isoquinolinone; NH-form, N-Hydroxy	C9H9NO2	Prod. by Streptomyces griseus 2002-104
P	124785	164.092	8.20437	C6H13NO4	163.085	0.976181	2-Amino-2,6-dideoxygalactose; D-form	C6H13NO4	Obt. from polysaccharides of Chromobacterium violaceum, Bacillus licheniformis, Bacillus subtilis, Bacillus cereus and Staphylococcus aureus. Also in swine erysipelas bacteria (Erysipelothrix insidiosa)
P	101606	164.107	38.548	C10H13NO	163.1	0.768242	Abikoviromycin; 1,7a-Dihydro	C10H13NO	Prod. by Streptomyces olivaceus, Streptomyces viridochromogenes, Streptomyces reticuli and Streptomyces anulatus
P	49020	165.066	8.21963	C8H8N2O2	164.059	0.590033	4-Aminobenzaldehyde; N-Me, N-nitroso	C8H8N2O2	Isol. from fungus Clitocybe suaveolens
P	48163	165.091	32.6569	C10H12O2	164.084	0.743523	Benzoic acid; Isopropyl ester	C10H12O2	Present in feijoa fruit (Feijoa sellowiana, preferred genus name Acca), apple and pear
P	100477	165.128	9.17277	C11H16O	164.12	0.867048	2-(4-Methylphenyl)-2-propanol; Me ether	C11H16O	Isol. from lime (Citrus aurantifolia) oil
P	99534	165.139	12.8544	C10H16N2	164.131	0.380793	2,5-Diethyl-3,6-dimethylpyrazine	C10H16N2	Isol. from an arctic marine bacterium
P	124890	166.086	16.411	C9H11NO2	165.079	0.874733	2-Methoxyaniline; N-Ac	C9H11NO2	Prod. by Streptomyces sp. Ank 2
P	100038	167.082	7.11598	C8H10N2O2	166.074	0.690655	2-Amino-3-(2-pyridinyl)propanoic acid; (S)-form	C8H10N2O2	Prod. by Streptomyces albus
P	99445	168.066	2.55642	C8H9NO3	167.059	1.64613	2,4-Dihydroxybenzoic acid; 4-Me ether, amide	C8H9NO3	Prod. by Streptomyces sp. DGC1
P	90202	168.102	3.5409	C9H13NO2	167.095	0.597266	α-Amino-1,4-cyclohexadiene-1-propanoic acid; (S)-form	C9H13NO2	Metab. of Streptomyces diastatochromogenes, Streptomyces arenae, Streptomyces lemensis, other Streptomyces spp. and a Pseudomonas sp.
P	103155	168.113	8.32545	[M+NH3] 17.0265 m/z adduct of 151.0866 m/z	167.106	0.579872	Solsodomine B	C8H13N3O	Constit. of the fruit of Solanum sodomaeum
P	89986	168.138	1.99974	C10H17NO	167.131	-0.655773	4-Hydroxy-2-(1,3-pentadienyl)piperidine; (1'E,2R,3'E,4R)-form	C10H17NO	Prod. by Streptomyces sp. GT 41006
P	103052	169.086	17.5288	C9H12O3	168.079	0.600314	4-Hydroxy-6-isopropyl-3-methyl-2H-pyran-2-one	C9H12O3	Prod. by Streptomyces coelicoflavus USF-6280 and Streptomyces coelicolor A3(2)
P	100449	169.097	17.2525	C8H12N2O2	168.09	0.577072	3-Isopropyl-6-methylene-2,5-piperazinedione; (S)-form	C8H12N2O2	Prod. by the marine bacterium Vibrio parahaemolyticus, the mangrove-derived Streptomyces sp. H7372 and Pseudomonas aeruginosa
P	101954	169.122	13.9569	C10H16O2	168.115	1.08616	Bottrospicatol	C10H16O2	Produced by microbial transformation of carveol by Streptomyces bottropensis
P	100685	169.134	7.96459	C9H16N2O	168.126	1.16163	9-Azabicyclo[3.3.1]nonan-3-one; N-Me, oxime	C9H16N2O
P	84954	169.159	11.0453	C11H20O	168.152	0.510254	1,2,7,7-Tetramethylbicyclo[2.2.1]heptan-2-ol; (1R,2R)-form	C11H20O	Metab. of Streptomyces spp., Penicillium sp., Actinomadura spp. and the liverwort Lophocolea heterophylla
P	78390	170.045	5.7964	C7H7NO4	169.037	-0.174517	4-Hydroxy-3-nitrobenzyl alcohol	C7H7NO4	Metab. of Pyricularia oryzae. Also isol. from the bryozoan Phidolopora pacifica
P	100050	170.081	8.77724	C8H11NO3	169.074	1.38224	2-Amino-4-hydroxy-2-cyclohexen-1-one; (R)-form, N-Ac	C8H11NO3	Prod. by Streptomyces sp. LLC-10037
P	66050	170.092	1.93301	C7H11N3O2	169.085	-1.57199	Aminozooanemonin	C7H11N3O2	Alkaloid from the sponge Agelas dispar
P	101559	170.118	9.05357	C9H15NO2	169.11	0.708413	1,2-Epoxy-1-hydroxymethylpyrrolizidine; Me ether	C9H15NO2	Alkaloid from Crotalaria trifoliastrum and Crotalaria aridicola (Leguminosae)
P	45231	170.154	3.22529	C10H19NO	169.147	0.0567555	Epilupinine; (±)-form	C10H19NO	Alkaloid from Lupinus palmeri (Leguminosae)
P	103027	170.998	4.96551	C4H4N4P2	169.991	2.3066	2,2-Dichloro-1,3-cyclopentanediol; (1S,3S)-form	C5H8Cl2O2	Metab. from Leptoxyphium fumago
P	100653	171.065	13.7462	C8H10O4	170.058	0.17347	Antibiotic 2106A	C8H10O4	Prod. by a mangrove endophytic fungus, No. 2106
P	100769	171.113	17.271	C8H14N2O2	170.106	0.200464	3-(2-Methylpropyl)-2,5-piperazinedione; (S)-form	C8H14N2O2	Prod. by Lactobacillus plantarum and a mangrove-derived Paecilomyces sp.
P	102273	171.138	13.4295	C10H18O2	170.131	1.94145	β-Acaridial; Dialcohol	C10H18O2	Isol. from Tyrophagus putrescentiae
P	73534	172.133	6.57556	C9H17NO2	171.126	0.82337	3-Hydroxy-2,4-dimethyl-4-heptenoic acid; Amide	C9H17NO2	Prod. by a marine-derived Streptomyces cavourensis YY01-17
P	2739	172.17	15.2354	C10H21NO	171.162	0.165924	4-Ethyl-5-methylheptanoic acid; Amide	C10H21NO	Isol. from Rhizoclonium hieroglyphicum. Prod. by Streptomyces sp. ANK313
P	100933	173.071	8.35463	C10H8N2O	172.064	0.700903	3-Acetyl-2,7-naphthyridine	C10H8N2O	Alkaloid from Valeriana officinalis (valerian)
P	96411	173.092	2.33004	C7H12N2O3	172.085	0.853649	Valanimycin	C7H12N2O3	Prod. by Streptomyces viridifaciens MG456-hF10
P	100590	173.103	1.36697	C6H12N4O2	172.096	0.040675	Enduracididine; (αS,4R)-form	C6H12N4O2	Isol. from seeds of Lonchocarpus sericeus. Component of Enduracidin A
P	101008	173.107	12.2164	C11H12N2	172.1	0.875653	2-Ethyl-4-methylquinazoline	C11H12N2	Metab. of the bacterium Pseudomonas aeruginosa
P	60960	173.117	12.182	C9H16O3	172.11	0.95869	Tetrahydro-4-hydroxy-6-isopropyl-5-methyl-2H-pyran-2-one	C9H16O3	Prod. by Streptomyces sp. Go 22/15
P	123768	173.129	9.09197	C8H16N2O2	172.121	1.32465	Prurieninine	C8H16N2O2	Alkaloid from Mucuna pruriens (Leguminosae)
P	102591	173.133	10.3504	C13H16	172.125	0.444444	1,2-Dihydro-1,1,6-trimethylnaphthalene	C13H16	Isol. from strawberry oil and peaches
P	101647	174.058	17.2414	C7H11NO2S	173.051	0.314936	3-Aminodihydro-2(3H)-thiophenone; (ξ)-form, N-Propanoyl	C7H11NO2S	Prod. by Streptomyces TÃ¼ 2476
P	103242	174.091	40.7268	C11H11NO	173.084	0.764368	Louisianin C	C11H11NO	Prod. by Streptomyces sp. WK-4028
P	36692	174.113	8.36374	C8H15NO3	173.105	1.30788	Isoleucine; (2S,3S)-form, N-Ac	C8H15NO3	Prod. by Streptomyces avermitilis
P	102629	174.124	3.54707	[M+NH3] 17.0265 m/z adduct of 157.0974 m/z	173.116	-0.578224	N5-(1-Iminoethyl)ornithine; (S)-form	C7H15N3O2	Prod. by a Streptomyces sp.
P	99220	175.087	1.87487	C10H10N2O	174.079	-0.0643385	1H-Indole-3-carboxylic acid; N-Me, amide	C10H10N2O	Prod. by Actinomadura sp. BCC 24717
P	120097	175.108	2.5063	C7H14N2O3	174.101	1.89259	Theanine; (S)-form	C7H14N2O3	Constit. of tea (Thea sinensis) and of the fungus Xerocomus badius (kostanjevka)
P	103194	175.112	17.7237	C12H14O	174.105	0.244106	6-Phenyl-4-hexyn-2-ol	C12H14O	Occurs in Artemisia capillaris
P	100608	175.123	6.22013	C11H14N2	174.116	1.02863	N-Methyltryptamine	C11H14N2	Alkaloid from Virola theiodora, Girgensohnia diptera, Acacia maidenii, Arthrophytum leptocladum, Zanthoxylum arborescens and others (Myristicaceae, Chenopodiaceae, Leguminosae, Rutaceae)
P	101628	176.071	13.8397	C10H9NO2	175.063	0.417563	2,4-Quinolinediol; 2-One-form, N-Me	C10H9NO2	Prod. by Penicillium citrinum strain TPDTF1.4
P	56305	176.092	5.29111	C7H13NO4	175.084	-0.306709	6-Amino-4-(hydroxymethyl)-4-cyclohexene-1,2,3-triol; (1S,2S,3S,6S)-form	C7H13NO4	Prod. by Streptomyces hygroscopicus ssp. limoneus. Also formed by degradn. of Validamycins by soil bacteria
P	120040	176.128	2.47262	C8H17NO3	175.121	2.01347	2-Amino-4-hydroxybutanoic acid; (±)-form, Butyl ether	C8H17NO3
P	102886	177.066	1.84526	C9H8N2O2	176.059	0.18687	2,4-Dihydroxy-5-methylquinazoline	C9H8N2O2	Prod. by Streptomyces sp. GW2/577
P	98843	177.102	39.8053	C10H12N2O	176.095	-0.249297	5-Hydroxytryptamine	C10H12N2O	Found in blood and other tissues. Widespread alkaloid from terrestrial and marine organisms, e.g. Mucuna pruriens, bananas (Musa sp.) and other fruits, basidiomycete Panaeolus campanulatus, cotton (Gossypium hirsutum) and other plants. Also from the sea anemone Calliactis parasitica, Hippophae rhaminoides, Panaeolus sp., Pentacta crassa, Thelenota ananas, Octopus vulgaris, Eledone moschata, Coral…
P	101463	177.139	2.73884	C11H16N2	176.131	0.181683	2,5-Dimethyl-3-(3-methyl-2-butenyl)pyrazine	C11H16N2	Isol. from the ant Iridomyrmex humilis. Prod. by a marine bacterium
P	99533	178.086	9.07297	C10H11NO2	177.079	0.374974	Streptazone B1; 4ξ,4aξ-Epoxide	C10H11NO2	Prod. by Streptomyces sp. FORM5
P	99508	178.097	12.3064	C9H11N3O	177.09	-0.087526	Tubastrine; 3'-Deoxy	C9H11N3O	Alkaloid from the Australian marine sponge Spongosorites sp.
P	27241	178.108	2.0204	C7H15NO4	177.1	1.35742	4-Amino-6-hydroxymethyl-1,2,3-cyclohexanetriol; (1R,2S,3S,4S,6R)-form	C7H15NO4	Constit. and hydrol. prod. of Validoxylamine G. Prod. by Streptomyces hygroscopicus ssp. limoneus (ATCC21431, Ifo12703)
P	102331	178.123	13.1928	C11H15NO	177.115	0.426276	4-Amino-2-butanone; N-Ph, N-Me	C11H15NO	Prod. by Aspergillus gorakhpurensis MTCC 547
P	101894	179.045	2.98505	C8H6N2O3	178.038	0.0893069	2,4,8-Quinazolinetriol	C8H6N2O3	Prod. by a mangrove-derived Streptomyces sp. No. 061316
P	76835	179.081	3.82506	C9H10N2O2	178.074	-0.451497	2-Acetamidobenzoic acid; Amide	C9H10N2O2	Prod. by Streptomyces aurantiogriseus NPO-101 and Cytophaga marinoflava sp. AM13.1
P	89646	179.143	17.1953	C12H18O	178.136	0.575965	Quinceoxepine	C12H18O	Constit. of quince fruit (Cydonia oblonga)
P	99836	179.154	14.9743	C11H18N2	178.147	0.296384	Butyltrimethylpyrazine	C11H18N2	Isol. from Corynebacterium glutamicum
P	102192	180.051	8.44251	C6H13NOS2	179.044	-2.11009	Pyrimido[5,4-e]-1,2,4-triazine-5,7-diol; 6-Me	C6H5N5O2	Isol. from Actinomyces rectus bruneus
P	70660	180.066	13.4817	C9H9NO3	179.058	0.426118	Erbstatin	C9H9NO3	Isol. from Streptomyces sp. MH435-hF3
P	99149	180.102	15.9203	C10H13NO2	179.095	0.586282	Abikoviromycin; 1,7a-Dihydro, 7-hydroxy	C10H13NO2	From Streptomyces sp. SANK 65986
P	101134	181.049	6.86873	C9H8O4	180.042	-0.989768	Carolic acid; (R)-form, 5,6-Didehydro	C9H8O4	Prod. by Penicillium cinerascens and Aspergillus niger
P	102805	181.086	23.602	C10H12O3	180.079	0.115505	Peniciphenol; (Z)-form	C10H12O3	Prod. by a marine-derived Penicillium sp. PSU-F40
P	100049	181.097	8.73297	C9H12N2O2	180.09	0.243767	Antibiotic SF 2771	C9H12N2O2	Prod. by Streptomyces sp. SF2771
P	99143	182.081	15.8503	C9H11NO3	181.074	0.77427	2,3-Dimethoxybenzoic acid; Amide	C9H11NO3	Prod. by Streptomyces sp. Ank 2
P	102933	182.118	12.0321	C10H15NO2	181.11	0.705095	Chrysogedone A	C10H15NO2	Prod. by a Penicillium chrysogenum PXP-55
P	71436	183.091	6.12968	C4H14N4O2S	182.084	-1.77665	1-Methyl-β-carboline	C12H10N2	Alkaloid from Arariba rubra (preferred genus name Simira) (Rubiaceae), Passiflora incarnata (Passifloraceae) and many other Passiflora spp., and a wide range of spp. in several families. Prod. by Nocardia sp. and Streptomyces sp. Also a trace constit. of the fluorescent dinoflagellate Noctiluca miliaris. Minor constit. in tobacco. Isol. from Costaticella hastata
P	99892	183.113	6.53639	C9H14N2O2	182.106	0.522774	Aconicarpyrazine A; (S)-form	C9H14N2O2	Alkaloid from the roots of Aconitum carmichaelii
P	102189	183.138	13.0606	C11H18O2	182.131	0.529839	3-Hexyl-5-methyl-2(5H)-furanone; (+)-form	C11H18O2	Metab. of Streptomyces griseus, Streptomyces odorifer and Streptomyces avermitilis
P	101421	184.097	3.91254	C9H13NO3	183.09	1.10055	2-Alkyl-3,4-dihydroxy-5-(hydroxymethyl)pyridines; 3,4-Dihydroxy-5-(hydroxymethyl)-2-isopropylpyridine	C9H13NO3	Prod. by Streptomyces sp. GW23/1540
P	100435	184.099	9.60428	C8H14N3P	183.092	-1.79472	β-Carboline; N2-Me	C12H11N2	Quaternary alkaloid from Strychnos usambarensis (Strychnaceae)
P	66964	184.108	12.9502	C8H13N3O2	183.101	0.439649	Histidinol; (S)-form, N-Ac	C8H13N3O2	Isol. from a histidine-deficient Streptomyces coelicolor strain
P	81395	184.17	4.29149	C11H21NO	183.162	-0.408381	Tecostanine	C11H21NO	Alkaloid from the leaves of Tecoma stans (Bignoniaceae)
P	95337	185.081	9.0872	C9H12O4	184.074	1.30002	2-Alkyl-4-(hydroxymethyl)-3-furancarboxylic acids; 4-(Hydroxymethyl)-2-propyl-3-furancarboxylic acid	C9H12O4	Prod. by Streptomyces coelicolor
P	51725	185.092	4.05701	C8H12N2O3	184.085	-0.562784	Primocarcin	C8H12N2O3	Isol. from Nocardia fukaya
P	72455	185.117	36.2934	C10H16O3	184.11	0.822335	Feigrisolide A; 8-Epimer, 3-deoxy, 2,3-didehydro	C10H16O3	Prod. by the marine-derived Streptomyces sp. B5375
P	48680	185.129	2.88169	C9H16N2O2	184.121	0.744075	Cyclo(alanylleucyl); (3S,6S)-form	C9H16N2O2	Prod. by Aspergillus phoenicis, Nocardiopsis sp. and a marine-derived Streptomyces praecox 291-11. Isol. from the tubers of Pinellia pedatisecta and the roots of Panax notoginseng and Psammosilene tunicoides
P	102069	186.091	8.97415	C12H11NO	185.084	0.656458	Streptazone F	C12H11NO	Prod. by Streptomyces sp. NEAU-Z4
P	82237	186.149	9.09393	C10H19NO2	185.142	0.831256	4-Hydroxyepilupinine	C10H19NO2	Alkaloid from Virgilia divaricata and Virgilia oroboides (Leguminosae)
P	102673	186.992	1.43997	C4H10O2S3	185.984	0.00645216	Bis(2-hydroxyethyl) trisulfide	C4H10O2S3	Prod. by Bacillus stearothermophilus FERM 7275
P	102756	187.086	44.7029	C11H10N2O	186.079	-0.88027	Dehydrotryptamine; (E)-form, Na-Formyl	C11H10N2O	Prod. by Pseudomonas aeruginosa
P	100390	187.09	13.0618	C8H14N2OS	186.083	-0.00752354	Desdamethine	C8H14N2OS	Prod. by Streptomyces caelestis with Methionine
P	116492	187.169	11.982	C11H22O2	186.162	0.704763	Undecanoic acid	C11H22O2	Constit. of numerous plant spp.
P	101347	189.066	4.64423	C10H8N2O2	188.059	-0.227589	2-Acetyl-4(3H)-quinazolinone	C10H8N2O2	Prod. by Alternaria citrivia, Cladobotryum varium, Fusarium culmorum, Fusarium sambucinum, Penicillium chrysogenum and a Phomopsis sp. from Adenocarpus foliolosus
P	87947	189.102	6.51574	C11H12N2O	188.095	-1.00375	5-(4-Aminophenyl)-2,4-pentadienoic acid; Amide	C11H12N2O	Prod. by Streptomyces sp. Tu 3946
P	103148	189.127	19.7838	C13H16O	188.12	-0.103657	7-Phenyl-4-hepten-3-one; (E)-form	C13H16O	Constit. of the fungus Phellinus tremulae
P	102809	189.139	7.77941	C12H16N2	188.131	0.332215	N,N-Dimethyltryptamine	C12H16N2	Alkaloid from Mimosa hostilis, Acacia spp., Arundo donax, Desmodium spp., Phalaris spp., Banisteriopsis argentea, Psychotria spp., Virola peruviana, Zanthoxylum spp. and others (Leguminosae, Gramineae, Malphigiaceae, Rubiaceae, Myristicaceae, Rutaceae)
P	100273	190.086	1.36697	C11H11NO2	189.079	-0.391371	5-(4-Aminophenyl)-2,4-pentadienoic acid	C11H11NO2	Prod. by Streptomyces sp. Tu 3946
P	101251	191.071	9.17776	C11H10O3	190.063	1.25643	2-Acetyl-7-hydroxybenzofuran; Me ether	C11H10O3	Prod. by a mangrove-derived Sporothrix sp. No. 4335
P	100789	191.081	7.0069	C10H10N2O2	190.074	-0.119427	2-(1-Hydroxyethyl)-4(3H)-quinazolinone; (R)-form ( Crysogine, (±)-)	C10H10N2O2	Prod. by Fusarium lateritium and the marine-derived Penicillium sp. gxwz406
P	71459	191.103	1.36444	C7H14N2O4	190.095	0.135195	Valanimycin; 2,3-Dihydro, 3-hydroxy	C7H14N2O4	Prod. by Streptomyces viridifaciens mutants
P	99128	191.118	10.6466	C11H14N2O	190.111	0.0794274	2-Hydroxytryptamine; N2'-Me	C11H14N2O	Alkaloid from the roots of Desmanthus illinoensis (Leguminosae)
P	100241	191.143	9.14639	C13H18O	190.136	1.05819	3-(4-Isopropylphenyl)-2-methylpropanal; (ξ)-form	C13H18O	Constit. of blackberries, starfruit and oil of nutmeg
P	101022	192.102	36.2549	C11H13NO2	191.095	0.440096	Louisianin C; 1'ξ-Hydroxy, 2',3'-dihydro	C11H13NO2	Prod. by Streptomyces spina
P	54218	193.061	1.65995	[M+NH3] 17.0265 m/z adduct of 176.0352 m/z	192.053	-0.335323	Xylogranatinine	C9H8N2O3	Alkaloid from the fruit of the mangrove Xylocarpus granatum
P	48129	193.086	31.8891	C11H12O3	192.079	0.166598	Trichopyrone	C11H12O3	Prod. by a soil fungus USF 4860 and a marine derived Trichoderma viride
P	102193	193.17	14.8578	C12H20N2	192.163	-0.17277	2,5-Bis(2-methylpropyl)pyrazine	C12H20N2	Prod. by Chondromyces crocatus and Paenibacillus polymyxa
P	101177	194.067	11.6056	C7H15NOS2	193.06	-2.16565	Pyrimido[5,4-e]-1,2,4-triazine-5,7-diol; 6,8-Di-Me	C7H7N5O2	Isol. from Streptomyces fervens and Streptomyces rubrireticuli
P	99383	195.022	8.96206	C8H6N2O2S	194.015	0.921063	5-Amino-1,2-benzisothiazole-4,7-dione; N-Me	C8H6N2O2S	Prod. by Streptomyces sp. MK832-95F2
P	9819	195.065	12.2669	C10H10O4	194.058	1.15533	Antibiotic KS 202	C10H10O4	Isol. from Westerdykella multispora KS-202
P	103045	195.076	41.4996	C9H10N2O3	194.069	-0.804868	5-(2-Acetylhydrazino)-2-hydroxybenzaldehyde	C9H10N2O3	Isol. from Streptomyces chibasis ATCC31017
P	99825	195.092	6.39178	C13H10N2	194.084	0.355	1-Vinyl-β-carboline	C13H10N2	Alkaloid from Pavetta lanceolata (Rubiaceae), the bryozoans Cribricellina cribraria and Costaticella hastata and from Soulamea raxinifolia and Pavetta lanceolata
P	99702	195.113	13.6999	C10H14N2O2	194.106	0.490455	Aconicarpyrazine B; (S)-form	C10H14N2O2	Alkaloid from the roots of Aconitum carmichaelii
P	122048	195.174	15.4994	C13H22O	194.167	0.24103	Theaspirane	C13H22O	Constit. of raspberry, yellow passion fruit, grape, quince, cherimoya and black chokeberry
P	81061	196.083	2.14693	C7H9N5O2	195.076	-0.042035	2,7-Dihydro-2,5,7-trimethyl-5H-imidazo[4,5-e]-1,2,4-triazine-3,6-dione	C7H9N5O2	Prod. by Streptomyces sp. IM 2096
P	99497	196.097	17.6236	C10H13NO3	195.09	0.763752	2-Amino-1-propanol; (S)-form, N-(2-Hydroxybenzoyl)	C10H13NO3	Prod. by Streptomyces hygroscopicus
P	76127	197.129	1.88723	[M+NH3] 17.0265 m/z adduct of 180.1021 m/z	196.121	0.568016	Amiclenomycin	C10H16N2O2	Component of Stravidin S2 Stravidin S2, Stravidin S3 Stravidin S3 and Amidenomycins. Isol. from Streptomyces lavendulae
P	106306	197.154	40.6277	C12H20O2	196.146	0.430801	5-Methyl-3-(5-methylhexyl)-2(5H)-furanone	C12H20O2	Metab. of Streptomyces griseus and Streptomyces odorifer
P	72777	198.112	11.7897	C10H15NO3	197.105	-0.145608	2-Alkyl-3,4-dihydroxy-5-(hydroxymethyl)pyridines; 3,4-Dihydroxy-5-(hydroxymethyl)-2-(1-methylpropyl)pyridine	C10H15NO3	Prod. by Streptomyces sp. GW63/1571
P	99715	199.087	12.5728	C12H10N2O	198.079	0.482635	3-(2-Alkyl-5-oxazolyl)-1H-indoles; 3-(2-Methyl-5-oxazolyl)-1H-indole	C12H10N2O	Metab. of Streptomyces pimprina, Streptoverticillium griseocarneum and Streptoverticillium olivoreticuli
P	99367	199.108	8.73297	C9H14N2O3	198.101	0.30742	Cyclo(prolylthreonyl)	C9H14N2O3	Isol. from a mangrove-derived Paecilomyces sp.
P	121107	199.133	9.86828	C11H18O3	198.126	0.5335	Cyclononactic acid; Homologue (R = CH2CH3)	C11H18O3	Prod. by Actinomycete strain BS 1465, Streptomyces sp. Is9131 and the marine-derived Streptomyces sp. B5375
P	100242	199.144	14.1449	C10H18N2O2	198.137	0.742416	Maniwamycin B; 2-Ketone	C10H18N2O2	From Streptomyces prasinopilosus
P	57218	200.092	6.27781	C9H13NO4	199.084	-0.114022	Anticapsin	C9H13NO4	Prod. by Streptomyces griseoplanus NRRL 3507 and Bacillus subtilis
P	81999	201.124	8.17767	C9H16N2O3	200.116	0.742569	Cyclo(leucylseryl); (3S,6S)-form	C9H16N2O3	Isol. from a marine endophytic fungus. Constit. of the roots of Panax notoginseng (sanchi)
P	99931	201.149	16.2209	C11H20O3	200.141	0.573595	2-Methyl-2,5,6-bornanetriol; (1S,2R,4R,5S,6R)-form	C11H20O3	Metab. of Streptomyces albospinus 15-4-2
P	116148	201.185	12.3139	C12H24O2	200.178	-0.0584481	Decanoic acid; Et ester	C12H24O2	Constit. of many plants
P	71934	202.144	12.1687	C10H19NO3	201.137	0.135232	8-Amino-2-methyl-7-oxononanoic acid; (2R,8S)-form	C10H19NO3	Prod. by Streptomyces diastaticus
P	99591	203.118	41.4707	C12H14N2O	202.111	-0.0766907	Tryptamine; Nb-Ac	C12H14N2O	Alkaloid from leaves of Prosopis nigra. Prod. by the marine-derived bacteria Cytophaga marinoflava sp. AM13.1, Roseivirga echinicomitans KMM 6058T, Streptomyces sp. TN58 and an unidentified marine-derived fungus
P	56167	203.128	13.7507	C10H18O4	202.121	0.424499	Actinolactomycin	C10H18O4	Prod. by Streptomyces flavoretus 18522
P	58340	204.066	6.6014	C3H15N3O3P2	203.059	2.5569	3-(1H-Indol-3-yl)-2-oxopropanoic acid	C11H9NO3	Prod. from tryptophan by microorganisms; poss. present in higher plants
P	47507	205.195	25.8728	C15H24	204.188	-0.366819	Pentalenene	C15H24	Metab. of Streptomyces griseochromogenes
P	101825	206.117	17.3608	C12H15NO2	205.11	-0.82736	4-Hydroxy-3-(3-methyl-2-butenyl)benzoic acid; Amide	C12H15NO2	Prod. by Streptomyces sp. BCC33756
P	101510	206.129	2.43919	[M+NH3] 17.0265 m/z adduct of 189.1020 m/z	205.121	-1.06278	Triacsin B	C11H15N3O	Prod. by Streptomyces aureofaciens sp. SK 1894
P	43802	207.076	7.337	C10H10N2O3	206.069	-0.223226	2-Pyruvoylaminobenzamide	C10H10N2O3	Prod. by Cladobotryum varium, Colletotrichum lagenarium, Fusarium sambucinum, Penicillium chrysogenum and Penicillium notatum
P	48430	207.101	32.031	C12H14O3	206.094	-0.672993	5-(2-Methylphenyl)-5-oxopentanoic acid	C12H14O3	Prod. by the marine-derived Streptomyces sp. B8112
P	99951	207.113	12.514	C11H14N2O2	206.105	-0.16739	N-(2-Aminopropanoyl)benzeneacetamide; (ξ)-form	C11H14N2O2	Prod. by Streptomyces sp. H7667
P	74673	209.117	13.8671	C12H16O3	208.11	1.20225	Elijopyrone D; 1',2'-Dihydro, 1'-oxo	C12H16O3	Constit. of marine actinomycete CNB 880
P	76778	209.154	13.965	C13H20O2	208.146	0.296426	2-Hydroxy-6-pentylbenzyl alcohol; 1'-Me ether	C13H20O2	Isol. from Penicillium vulpinum
P	100592	210.059	13.6289	C10H11NO2S	209.051	0.954312	2-(2-Hydroxyphenyl)-4-thiazolecarboxylic acid; 4R,5-Dihydro, alcohol	C10H11NO2S	Prod. by Pseudomonas aeruginosa 590, Pseudomonas fluorescens MM-B16, Streptomyces fradiae SU-1 and a marine-derived Streptomyces sp. CP32
P	30672	210.076	19.1685	C10H11NO4	209.069	0.770081	2-Amino-3-hydroxy-4-methylbenzoic acid; N-Ac	C10H11NO4	Prod. by Streptomyces aurantiacus, along with Aurantin
P	109871	210.113	8.669	C11H15NO3	209.105	0.625522	Anisomycin; O-De-Me, O-de-Ac	C11H15NO3	Prod. by Streptomyces sp. SA3097
P	99532	210.113	8.93499	C11H15NO3	209.105	0.900982	3-Hydroxy-4-methoxyphenethylamine; N-Ac	C11H15NO3	Prod. by Streptomyces sp. strain GW5127
P	100709	210.16	5.87356	C11H19N3O	209.153	-1.0992	Triacsin B; 6,7,8,9-Tetrahydro	C11H19N3O	From Streptomyces sp. SK 1894
P	33286	211.144	0.692804	C11H18N2O2	210.137	1.19494	Cyclo(leucylprolyl); (3S,8aS)-form =gancidin W	C11H18N2O2	Prod. by Achromobacter xylosoxidans, Aspergillus ochraceus, Oospora destructor, Streptomyces gancidicus, Nocardia restricta, Candida albicans, Guignardia laricina and several Ceratocystis spp. Also from the sponges Calyx cf. podatypa and Tedania ignis
P	99191	211.169	9.35595	C13H22O2	210.162	-0.944034	2,4,6-Trimethyl-2,4-decadienoic acid; (2E,4E,6R)-form	C13H22O2	Prod. by Streptomyces parvulus
P	99381	212.081	6.56526	C4H13N5O3S	211.074	-1.97892	Caerulomycin E; 1'-Carboxylic acid, nitrile	C12H9N3O	Prod. by Actinoalloteichus cyanogriseus WH1-2216-6
P	100023	212.092	15.808	C10H13NO4	211.084	0.0734303	2-Amino-1,3-propanediol; N-(2-Hydroxybenzoyl)	C10H13NO4	Prod. by Streptomyces hygroscopicus
P	81282	212.103	7.88338	C9H13N3O3	211.096	0.440085	Pentopyranine A; 4'-Epimer	C9H13N3O3	From Streptomyces griseochromogenes
P	100186	212.139	6.71022	[M+NH3] 17.0265 m/z adduct of 195.1130 m/z	211.132	-2.2171	2-(2-Aminoethyl)hexahydropyrrolo[1,2-a]pyrazine-1,4-dione; (3S,8aS)-form, 2'-N-Me	C10H17N3O2	Isol. from a marine-derived Bacillus sp. p-0707-517
P	100228	213.066	9.2066	C12H8N2O2	212.059	0.730459	1,6-Phenazinediol	C12H8N2O2	Prod. by Streptomyces thioluteus, Brevibacterium crystalloiodinum, Nannocystis pusilla, Pseudomonas iodina and various other bacteria. Also from a marine-derived Nocardia dassonvillei BM-17
P	101109	213.076	13.6767	C10H12O5	212.068	0.110813	2,5-Furandimethanol; Di-Ac	C10H12O5	Prod. by Streptomyces sp. GW11/1695
P	100924	213.102	41.4707	C13H12N2O	212.095	-1.46585	3-(2-Alkyl-5-oxazolyl)-1H-indoles; 3-(2-Ethyl-5-oxazolyl)-1H-indole	C13H12N2O	Metab. of Streptoverticillium olivoreticuli, Streptoverticillium griseocarneum and Streptomyces cinnamomeus
P	100426	213.123	9.18345	C10H16N2O3	212.116	-0.406381	Cyclo(prolylvalyl); (3R,8aS)-form, 8a-Hydroxy	C10H16N2O3	Prod. by a marine-derived Bacillus sp. p-0707-517
P	46200	213.149	6.49239	C12H20O3	212.142	1.41934	5-(6-Hydroxy-6-methylheptyl)-2(5H)-furanone; (S)-form	C12H20O3	Prod. by the marine bacteria Streptomyces strain MO2750 and Streptoverticillium luteoverticillatum strain 11014
P	76883	213.185	7.88307	C13H24O2	212.177	-1.90124	Dihydro-5-(6-methyloctyl)-2(3H)-furanone; (ξ)-form	C13H24O2	Prod. by the marine Streptomyces strain GWS-BW-H5
P	96364	214.144	6.93807	[M+NH3] 17.0265 m/z adduct of 197.1174 m/z	213.136	-0.136532	Hexahydro-7a-hydroxy-3H-pyrrolizin-3-one; (±)-form, (1-Ethoxyethyl) ether	C11H19NO3	From Streptomyces olivaceus
P	99215	215.118	18.7308	C13H14N2O	214.111	0.212974	1,2,3,4-Tetrahydro-β-carboline; N2-Ac	C13H14N2O	Prod by Fusarium incarnatum HKI0504
P	38117	215.139	8.67649	C10H18N2O3	214.132	-0.0891974	Antibiotic LL-BH872α	C10H18N2O3	Prod. by Streptomyces hinnulinus
P	78568	215.164	9.12514	C12H22O3	214.157	-0.305384	Streptoketol B	C12H22O3	Prod. by Streptomyces sp. GT 051243
P	100474	216.102	1.39646	C13H13NO2	215.094	-1.16925	6-(3-Methyl-2-butenyl)-1H-indole-2,3-dione	C13H13NO2	Isol. from Streptomyces albus
P	79901	216.134	1.92666	[M+NH3] 17.0265 m/z adduct of 199.1079 m/z	215.127	0.222659	Dopastin; (S,E)-form	C9H17N3O3	Obt. from Pseudomonas bacteria
P	100872	216.138	16.478	C14H17NO	215.131	-1.9867	4-Hydroxy-2-pentylquinoline	C14H17NO	Alkaloid from Boronia ternata var. elongata, Pseudomonas aeruginosa and a yellow marine pseudomonad
P	102421	217.064	2.58458	C10H9N4P	216.057	-1.66623	6-Aminopenicillanic acid	C8H12N2O3S	Prod. by enzymic hydrol. of benzyl- or phenoxymethylpenicillins. Also prod. as metab. prod. of several penicillin-producing fungi, esp. when side-chain precursors are absent.
P	64134	217.097	7.20639	C12H12N2O2	216.09	-0.149938	Mansouramycin A	C12H12N2O2	Prod. by the marine-derived Streptomyces sp. Mei37
P	99769	217.154	43.2862	C10H20N2O3	216.147	-1.15986	Antibiotic LL-BH872α; 2ξ-Alcohol	C10H20N2O3	Prod. by an Actinomadura sp. isol. from the roots of Prunus armeniaca (apricot). Also prod. by Streptomyces misionensis FERM 10459
P	100208	218.081	2.86013	C12H11NO3	217.074	-0.81493	Antibiotic S 12792B	C12H11NO3	Prod. by Chlorociboria aeruginosa
P	38269	218.102	8.49468	C9H15NO5	217.095	-0.11009	Pantothenic acid; (R)-form, 2,3-Didehydro(E-)	C9H15NO5	Prod. by the fungus Seimatosporium sp. CL28611
P	99771	218.129	8.9908	[M+NH3] 17.0265 m/z adduct of 201.1023 m/z	217.122	0.0852057	Tryptophan; (±)-form, N1-Me, amide
P	46495	219.098	3.14652	C8H14N2O5	218.09	0.202668	6-Amino-4,5-dihydroxy-3-piperidinecarboxylic acid; (3R*,4R*,5S*,6S*)-form, N-Ac	C8H14N2O5	Prod. by Streptomyces nobilis
P	76662	219.113	6.61747	C12H14N2O2	218.105	-0.473165	PD 125375	C12H14N2O2	Isol. from a Streptomyces sp.
P	99343	219.149	14.5423	C13H18N2O	218.142	-0.300263	N,N-Dimethyltryptamine; 1-Methoxy	C13H18N2O	Alkaloid from the leaves of Lespedeza bicolor var. japonica (Leguminosae)
P	47643	219.174	22.4065	C15H22O	218.167	0.303896	5-Zizaen-4-one	C15H22O	Isol. from Dictyophora indusiata, Streptomyces albidoflavus DSM 5415 and a marine-derived Streptomyces sp. Mei37
P	102200	220.071	2.98505	C10H9N3O3	219.064	-1.38407	Polyandrocarpamine A; O-De-Me	C10H9N3O3	Isol. from Polyandrocarpa sp.
P	76590	220.133	40.4284	C13H17NO2	219.126	-0.816426	Fuzanine C	C13H17NO2	Isol. from Kitasatospora sp. IFM 10917
P	25809	220.169	12.926	C14H21NO	219.162	-0.821765	2-Phenylethylamine; N-Hexanoyl	C14H21NO	Prod. by the limnic bacterial strain GW90a and Xenorhabdus doucetiae
P	102533	221.12	13.8159	C12H17N2P	220.113	0.36027	Isoquinoline; N-Benzyl	C16H14N
P	55703	222.149	5.78645	C13H19NO2	221.142	0.356333	N-(2-Phenylethyl)carbamic acid; Butyl ester	C13H19NO2	Prod. by Streptomyces sp. AS1345
P	119341	223.093	5.19145	C9H21P3	222.086	2.87863	Antibiotic CV 1	C7H14N2O6	Isol. from Streptomyces sp. CO 1
P	101668	223.108	8.26695	C11H14N2O3	222.101	1.30436	2-Amino-3-hydroxybenzoic acid; N2-(2-Methylpropanoyl), amide	C11H14N2O3	Prod. by a mangrove-derived Streptomyces sp. No. 061316
P	101519	223.144	1.36697	C12H18N2O2	222.137	-1.34197	Sarmentosamide	C12H18N2O2	Prod. by Streptomyces sp. SBI108
P	101648	223.169	15.6698	C14H22O2	222.162	0.11208	Waikialide B	C14H22O2	Prod. by an Aspergillus sp.
P	41498	223.206	20.9727	C15H26O	222.198	-0.0508555	Avermitilol	C15H26O	Metab. of Streptomyces avermitilis
P	37912	225.102	12.4274	C6H16N4O3S	224.094	-2.41326	1-Acetyl-4-methyl-β-carboline	C14H12N2O	Prod. by a marine-derived Thermoactinomyces sp. strain imbas-14
P	76059	225.112	13.5912	C12H16O4	224.105	0.541711	3-(3,5-Dihydroxy-2-methylphenyl)-2-butanol; (1'S,2'R)-form, O2-Formyl	C12H16O4	Isol. from Penicillium citrinum and a marine-derived Penicillium sp. (MFA446)
P	19267	225.149	8.82289	C13H20O3	224.141	0.611668	Antibiotic SEN 315	C13H20O3	Prod. by Streptomyces globisporus
P	110111	225.16	3.76772	C12H20N2O2	224.152	-0.548287	Cyclo(homoleucylprolyl); (3ξ,8aξ)-form	C12H20N2O2	Isol. from liquid cultures of Alternaria alternata and prod. by a Streptomyces sp.
P	99300	225.185	19.0761	C14H24O2	224.177	-1.1076	5-Methyl-3-(6-methyloctyl)-2(5H)-furanone; (5S,6'S)-form	C14H24O2	Prod. by Streptomyces avermitilis
P	100322	226.119	9.44917	C10H15N3O3	225.111	0.263869	Cairomycin B	C10H15N3O3	Prod. by Streptomyces AS-C-19
P	99620	227.081	7.20814	C13H10N2O2	226.074	-0.589187	β-Carboline-3-carboxylic acid; Me ester	C13H10N2O2	Prod. by Streptomyces sp. Ma5373
P	60944	227.139	10.7049	C11H18N2O3	226.132	0.754427	Cyclo(2-hydroxyprolylleucyl); (3R,8aξ)-form	C11H18N2O3	Prod. by the marine-derived Streptomyces sp. JF779684
P	103028	227.155	2.10987	H14N14O	226.147	1.65025	Aurantioclavine; (-)-form	C15H18N2	Isol. from Penicillium aurantio-virens
P	57639	227.164	17.6681	C13H22O3	226.157	0.351526	Trihomononactic acid; Lactone	C13H22O3	Prod. by Streptomyces globisporus
P	32135	227.175	4.55348	C12H22N2O2	226.168	0.177744	3,6-Bis(2-methylpropyl)-2,5-piperazinedione; (3S,6S)-form	C12H22N2O2	Isol. from an endophytic mangrove fungus
P	119323	228.159	7.6956	C12H21NO3	227.152	0.322251	1-Amino-3-hydroxy-8-decen-5-one; (+)-(E)-form, N-Ac	C12H21NO3	Prod. by Streptomyces sp. strain A1
P	99553	229.01	6.57277	C8N6O3	228.003	1.31753	6-Amino-1,2-dithiolo[4,3-b]pyrrol-5(4H)-one; N6-Propanoyl	C8H8N2O2S2	Isol. from Streptomyces P6621
P	102389	229.097	1.36697	C13H12N2O2	228.09	-1.1456	3-(2-Alkyl-5-oxazolyl)-1H-indoles; 3-(2-Ethyl-5-oxazolyl)-1H-indole, 1''R-Hydroxy	C13H12N2O2	Prod. by Streptomyces sp. Lv3-13
P	50589	229.101	4.88375	C10H16N2O2S	228.093	0.0850529	Cyclo(methionylprolyl); (3S,8aS)-form	C10H16N2O2S	Prod. by marine-derived Nocardiopsis sp. 03N67 and Pseudomonas aeruginosa
P	85526	229.129	2.09499	C9H16N4O3	228.122	-0.539623	N5-(5-Methyl-4-oxo-2-imidazolin-2-yl)ornithine; (2S,5'ξ)-form	C9H16N4O3	Prod. by Streptomyces sp. no. 185
P	62638	229.134	12.7514	C14H16N2O	228.126	-0.0604928	5-Benzyl-3-hydroxy-2-isopropylpyrazine	C14H16N2O	Prod. by Staphylococcus aureus and Streptomyces sp. SC433
P	90089	229.155	20.2163	C11H20N2O3	228.147	0.406755	α-Methyldethiobiotin	C11H20N2O3	From Streptomyces lydicus, Streptomyces lavendulae and Streptomyces sp. 72192
P	28795	229.18	12.9553	C13H24O3	228.173	0.372087	4,10-Dihydroxy-10-methyldodecanoic acid; (4ξ,10ξ)-form, Î´-Lactone	C13H24O3	Prod. by the marine-derived Streptomyces sp. Act8015
P	103114	230.092	3.83025	C12H11N3O2	229.085	-0.516838	Antibiotic 927A	C12H11N3O2	Isol. from Streptomyces griseus
P	101333	230.117	18.4554	C6H19N3O4S	229.11	-1.53987	1,2,3,9-Tetrahydro-3-hydroxy-1,2-dimethyl-4H-carbazol-4-one; (1R,2R,3R)-form	C14H15NO2	Prod. by a marine-derived Streptomyces ehimensis JB201
P	81789	230.154	17.8486	C15H19NO	229.146	-1.06351	3-(2-Hydroxyethyl)-6-prenylindole	C15H19NO	Alkaloid from a marine Streptomyces sp. (BL-49-58-005)
P	99255	231.087	13.6999	C5H11N8OP	230.079	0.938808	Antibiotic 386A	C10H14O6	Prod. by a marine Penicillium sp. No. 386
P	45855	231.159	6.40654	C12H22O4	230.152	0.39235	Dihydro-3-(1-hydroxyheptyl)-4-(hydroxymethyl)-2(3H)furanone	C12H22O4	Prod. by Streptomyces virginiae ATCC13161, Streptomyces celluloflavus, Streptomyces sclerogranulatus and Streptomyces tubercidicus
P	101446	232.097	6.65217	C13H13NO3	231.089	-0.60972	Phenopyrrozin; (S)-form, 4'-Hydroxy	C13H13NO3	Prod. by Penicillium sp. BCC16054 and the marine-derived Chromocleista sp. strain R721
P	75741	232.133	40.4819	C14H17NO2	231.126	-1.47885	Xenocyloin A	C14H17NO2	Metab. from the bacterium Xenorhabdus bovienii A2
P	102457	232.144	1.33774	C13H17N3O	231.137	-1.51382	Tryptophan; (S)-form, Ethylamide	C13H17N3O
P	69449	233.128	5.87055	C13H16N2O2	232.121	-0.387729	2-Amino-3-(3-indolyl)-1-propanol; (S)-form, N-Ac	C13H16N2O2	Prod. by Streptomyces pleomorphus (strain YIM33176)
P	76576	234.112	40.6895	H16N11PS	233.105	-1.01714	Isoquinocitrinin A	C13H15NO3	Prod. by Penicillium sp. H9318
P	101533	235.054	7.71954	C11H10N2O2S	234.046	-0.19996	2-(2-Hydroxyphenyl)-5-methyl-4-thiazolemethanol; 1''-Carboxylic acid, amide	C11H10N2O2S	Prod. by a marine-derived Streptomyces sp. CP32
P	102478	235.06	10.1129	C12H10O5	234.053	2.38408	2,5,7-Trihydroxy-1,4-naphthoquinone; 2,7-Di-Me ether	C12H10O5	Metab. of an actinomycete No. 12396
P	99690	235.108	6.16277	C12H14N2O3	234.1	0.129432	SEN 128A	C12H14N2O3	Isol. from Streptomyces melanosporofaciens
P	100995	235.144	20.7382	C13H18N2O2	234.137	-0.0350223	Fungerin	C13H18N2O2	Prod. by Fusarium tricinctum, another Fusarium sp., Metarhizium sp. FKI-1079 and the marine Microascus sp. K14
P	101462	236.055	10.172	C11H9NO5	235.048	-0.256969	Pyranonigrin D	C11H9NO5	Prod. by Aspergillus niger isol. from the sponge Axinella damicornis
P	102996	237.043	1.33774	H8N6O9	236.035	-0.0872751	Mansouramycin B	C11H9ClN2O2	Prod. by the marine-derived Streptomyces sp. Mei 37
P	100181	237.066	16.507	C14H8N2O2	236.059	-0.280862	Quinolactacide	C14H8N2O2	Prod. by Penicillium citrinum F 1539 and the marine-derived Penicillium sp. ghq208
P	37968	237.185	22.5631	C15H24O2	236.178	-0.295117	Apotrichothecene	C15H24O2	Metab. of Fusarium culmorum
P	76595	237.185	17.6972	C15H24O2	236.178	-0.0876459	5(4→3)-Abeo-1,5-dihydroxy-4-cadinanone; (1α,6α,7β,10α)-form, 5-Deoxy, 3,5-didehydro	C15H24O2	Constit. of Dictyopteris divaricata
P	101882	237.185	26.4172	C15H24O2	236.178	0.0851054	4(15),7(11)-Eudesmadiene-8,9-diol; (8β,9β)-form	C15H24O2	Prod. by the marine Streptomyces sp. QD518
P	101550	240.123	15.4213	C12H17NO4	239.116	-0.0167283	Campyrone C	C12H17NO4	Prod. by Aspergillus niger CAFT160
P	100918	241.097	20.0606	C14H12N2O2	240.09	-0.325711	4-Methoxy-1-vinyl-β-carboline; 6-Hydroxy	C14H12N2O2	Alkaloid from Picrasma javanica
P	102885	241.097	4.18996	C14H12N2O2	240.09	-0.261985	1,6-Phenazinediol; Di-Me ether	C14H12N2O2	From Streptomyces thioluteus and Streptomyces luteoreticuli
P	100428	241.133	16.2142	C7H20N4O3S	240.126	-1.69369	3-(2-Alkyl-5-oxazolyl)-1H-indoles; 3-(2-Butyl-5-oxazolyl)-1H-indole	C15H16N2O	Prod. by Streptoverticillium waksmanii and Streptoverticillium griseocarneum
P	76410	241.144	13.097	C13H20O4	240.136	0.290252	Violapyrone B; 5'-Hydroxy	C13H20O4	Prod. by Streptomyces violascens YIM 100525
P	109673	241.154	4.00119	C12H20N2O3	240.147	-1.09891	Aspergillic acid; (ξ)-form, 1''ξ-Hydroxy	C12H20N2O3	Isol. from Aspergillus flavus, Aspergillus sojae and Aspergillus oryzae
P	40720	242.139	16.0002	C12H19NO4	241.131	0.277857	3-Aminodihydro-2(3H)-furanone; (S)-form, N-(3-Oxooctanoyl)	C12H19NO4	Prod. by Agrobacterium tumefaciens and Agrobacterium vitis
P	101688	242.175	12.4821	[M+NH3] 17.0265 m/z adduct of 225.1486 m/z	241.168	0.310157	3-Hydroxy-6-(hydroxymethyl)-2,8-dimethyl-6,8-decadienoic acid; Amide	C13H23NO3	Prod. by Streptomyces versipellis 4083-SVS6
P	100022	243.076	5.55545	C13H10N2O3	242.069	0.111125	4-Hydroxy-β-carboline-1-carboxylic acid; Me ester	C13H10N2O3	Alkaloid from Picrasma quassioides
P	103100	243.08	1.36697	C10H14N2O3S	242.073	0.152021	Lidimycin	C10H14N2O3S	Isol. from culture filtrates of Streptomyces lydicus NRRL2433
P	73035	243.113	9.08272	C14H14N2O2	242.105	-0.552239	β-Carboline-1-carboxaldehyde; Di-Me acetal	C14H14N2O2	Alkaloid from Picrasma quassioides
P	47088	243.123	14.8191	C7H15N8P	242.116	0.720318	Antibiotic SEN 366F	C12H18O5	Prod. by Streptomyces sp. SEN 366-BP577
P	65156	243.149	14.2933	C15H18N2O	242.142	-0.065664	Usabamycin A; Demethoxy	C15H18N2O	Prod. by Streptomyces sp. NPS853
P	36066	243.159	6.76807	C13H22O4	242.152	0.397684	Dihydro-4-(hydroxymethyl)-3-(6-methyl-1-oxoheptyl)-2(3H)-furanone	C13H22O4	Occurs in Streptomyces griseus
P	100447	243.195	13.9699	C14H26O3	242.188	0.0681288	Decytospolide A	C14H26O3	Prod. by Cytospora sp. strain ZW02
P	100579	244.108	5.78789	C13H13N3O2	243.101	-0.433154	Caerulomycin E; 1'-Methanamine, O-de-Me, N-Ac	C13H13N3O2	Prod. by Actinoalloteichus cyanogriseus WH1-2216-6
P	101525	244.17	20.2317	C16H21NO	243.162	0.261142	2-Heptyl-4-hydroxyquinoline	C16H21NO	Alkaloid from a yellow marine pseudomonad. The terrestrial bacterium Pseudomonas aeruginosa also yields this compd.
P	33805	245.044	12.136	C7H19OP3S	244.037	-0.513037	5-Hydroxy-3-methylnaphtho[2,3-c]furan-4(9H)-one; 9-Oxo, 6-hydroxy	C13H8O5	Prod. by Actinoplanes sp. No. ISO06811
P	100469	245.088	1.75501	C8H12N4O5	244.081	-0.830872	5-Azacytidine	C8H12N4O5	prod. by Streptoverticillium ladakanus, Actinoplanes awajinensis and Actinoplanes missouriensis
P	31989	245.128	10.5062	C14H16N2O2	244.121	-0.860638	Cyclo(phenylalanylprolyl); (3R,8aS)-form	C14H16N2O2	Prod. by Alternaria alternata and Streptomyces rochei
P	101919	245.164	4.00565	C9H21N6P	244.157	-2.12035	2-(1-Ethylpentyl)-2,3-dihydro-4(1H)-quinazolinone; (1'R,2S)-form, 1,2-Didehydro	C15H20N2O	Prod. by the marine-derived Bacillus cereus 041381
P	25864	245.175	9.20424	C13H24O4	244.168	0.313719	Trihomononactic acid	C13H24O4	Prod. by Streptomyces globisporus
P	99872	246.112	8.47191	C14H15NO3	245.105	-0.645845	2-(Hydroxyacetyl)-1H-pyrrole; N-[2-(4-Hydroxyphenyl)ethyl]	C14H15NO3	Prod. by Fusarium incarnatum HKI0504 and constit. of Alhagi sparsifolia
P	36863	246.134	8.9281	C11H19NO5	245.126	-0.154206	Gougeroxymycin	C11H19NO5	Prod. by Streptomyces sp. MA428-C1
P	87713	246.134	3.7769	C4H19N7O3S	245.127	-2.76142	6-Amino-2-hydroxypurine; N3-(3-Methyl-1,3-butadienyl)(E-), 1,7-di-Me	C12H15N5O	Isol. from seeds and leaves of Gymnocladus dioicus
P	14227	246.149	7.84232	H15N13O3	245.142	1.57582	2-Alkyl-3,4-dihydroxyquinolines; 2-Hexyl-3,4-dihydroxyquinoline	C15H19NO2
P	102390	247.027	2.86013	C4H7N8OPS	246.02	2.31282	2-Chloro-1,6-phenazinediol	C12H7ClN2O2	Isol. from Streptosporangium sp. 1656
P	106898	247.072	1.39859	C5H18N4OS3	246.064	0.896515	7-Amino-5,8-dioxo-3-isoquinolinecarboxylic acid; N-Me, Me ester	C12H10N2O4	Prod. by the marine-derived Streptomyces sp. Mei 37
P	100858	247.108	12.8544	C13H14N2O3	246.1	-0.279561	Antibiotic DC 81; (S)-form	C13H14N2O3	Prod. by Streptomyces roseiscleroticus
P	100066	247.144	2.40921	C14H18N2O2	246.136	-1.49023	3-Benzyl-6-isopropyl-2,5-piperazinedione; (3S,6S)-form	C14H18N2O2	Constit. of the roots of Panax notoginseng (sanchi). Prod by a marine-derived Paecilomyces marquandii and Bacillus sp. Also isol. from cocoa.
P	99903	247.169	20.7996	C16H22O2	246.162	-0.397706	Rubrenoic acid A	C16H22O2	Metab. of the marine bacterium Alteromonas rubra
P	76556	247.19	39.9024	C13H26O4	246.183	-0.306276	4,10-Dihydroxy-10-methyldodecanoic acid; (4ξ,10ξ)-form	C13H26O4	Prod. by a marine-derived Streptomyces sp. Act8015
P	101792	248.164	11.0034	C15H21NO2	247.157	-1.05196	4-(3,7-Dimethyl-2,6-octadienyl)-1H-pyrrole-2-carboxylic acid	C15H21NO2	Prod. by Streptomyces chrestomyceticus EC40
P	100074	249.123	9.18345	C13H16N2O3	248.116	-0.378049	Abbeymycin	C13H16N2O3	Anthramycin-type antibiotic from Streptomyces sp.
P	32738	249.133	8.0402	C11H20O6	248.126	-0.614204	3-Methylbutanoic acid; 6-Deoxy-α-L-talopyranosyl ester	C11H20O6	Prod. by Streptomyces sp. GÃ¶M1
P	74710	249.149	13.4796	H16N12O4	248.142	1.04981	15-Hydroxy-2,7(14),10-bisabolatrien-12-oic acid; 15-Aldehyde	C15H20O3	Isol. from Brasilia sickii
P	98761	249.159	41.1058	C14H20N2O2	248.152	-1.14849	Bohemamine; Deepoxy	C14H20N2O2	Prod. by Streptomyces sp. UMA-044 and the marine-derived Streptomyces sp. CNQ-583
P	87672	250.111	2.2814	C10H19NO4S	249.103	-0.320349	Felinine; (R)-form, O-Ac	C10H19NO4S	Constit. of the fruit of Poncirus trifoliata
P	68753	250.128	40.2425	C7H11N11	249.121	-2.9315	Conagenin	C10H19NO6	Prod. by Streptomyces roseosporus MI696-AF3
P	102703	250.143	17.8292	C14H19NO3	249.136	-1.9692	3-Prenyltyrosine; (S)-form	C14H19NO3	Prod. by Streptomyces sp. IFM 10937
P	102878	250.18	1.39646	C15H23NO2	249.172	-1.94002	2-Methyl-1-(1H-pyrrol-1-yl)-8-decene-1,3-dione; 2,3-Dihydro	C15H23NO2	Prod. by Penicillium brevicompactum
P	102463	251.085	10.2614	C12H14N2O2S	250.078	1.01648	Brassitin; 1-Methoxy	C12H14N2O2S	Isol. from Brassica campestris ssp. pekinensis inoculated with the bacterium Pseudomonas cichorii
P	55342	251.125	13.7846	C10H14N6O2	250.118	-0.677281	Echiguanine B	C10H14N6O2	Prod. by Streptomyces sp.
P	102690	252.113	14.0057	C15H13N3O	251.106	-0.0394256	2-(4-Aminophenyl)-4-hydroxyquinazoline; N4'-Me	C15H13N3O	Prod. by a Streptomyces sp. A496
P	100681	252.196	19.2145	C15H25NO2	251.188	-0.626621	2-Methyl-1-(1H-pyrrol-1-yl)-8-decene-1,3-dione; 2,3,8',9'-Tetrahydro	C15H25NO2	Prod. by Penicillium brevicompactum
P	102913	253.097	12.7967	C15H12N2O2	252.09	0.264985	2-Benzyl-4(3H)-quinazolinone; 4'-Hydroxy	C15H12N2O2	Prod. by Isaria farinosa and the marine-derived Penicillium paneum SD-44
P	59309	253.118	2.05687	C12H16N2O4	252.111	-1.3859	2-(4-Hydroxy-3-nitrophenyl)ethylamine; N-(2-Methylpropanoyl)	C12H16N2O4	Isol. from a facultatively anaerobic, halophilic bacterium sediment from the Great Salt Plains, Oklahoma
P	100179	253.155	21.2718	C13H20N2O3	252.147	-0.570301	5-(Hydroxymethyl)-1H-pyrrole-2-carboxaldehyde; N-[(5-Acetylamino)pentyl]	C13H20N2O3	Prod. by the mangrove-derived Fusarium incarnatum HKI00504
P	109169	253.191	40.8838	C14H24N2O2	252.184	-0.854139	2,2'-(1,2-Ethanediyl)bis[1-methyl-3-piperidinone]; (RS,SR)-form	C14H24N2O2	Alkaloid from the hairy roots of Hyoscyamus albus (Solanaceae) transformed with Agrobacterium rhizogenes
P	102731	254.093	12.4554	C14H11N3O2	253.085	0.737696	1,6-Phenazinedimethanol; 1-Carboxylic acid, amide	C14H11N3O2	Prod. by the marine-derived Brevibacterium sp. KMD 003
P	87351	254.102	4.07573	C12H15NO5	253.095	-0.911515	2-Amino-1,3-propanediol; N-(2-Hydroxybenzoyl), 1-Ac	C12H15NO5	Prod. by Streptomyces hygroscopicus
P	101043	254.126	10.6466	C8H20N3O4P	253.119	-0.789747	Antibiotic FR 900137	C8H20N3O4P	Prod. by Streptomyces unzenensis
P	99248	254.161	5.02568	C11H19N5O2	253.154	1.31225	Cyclo(arginylprolyl); (3S,8aR)-form	C11H19N5O2	Prod. by the marine-derived Pseudomonas sp.
P	101897	254.175	13.6531	C14H23NO3	253.167	-1.29124	1-(3-Hydroxy-1-azetidinyl)-7-undecene-1,5-dione; (E)-form	C14H23NO3	Prod. by Streptomyces lalonnensis
P	99504	255.076	16.478	C14H10N2O3	254.069	-0.0141694	Penicinoline	C14H10N2O3	Prod. by Penicillium citrinum MM 3S-3, Penicillium sp. ZJ-2005032 and the marine-derived Penicillium sp. ghq208 (Penicinoline). Also prod. by a mixed fermentation of mangrove-derived fungi, strain Nos. 1924 and 3893 (Marinamide)
P	40016	255.112	10.8094	C7H18N4O4S	254.105	-1.84726	Oxopropaline D; (R)-form, 2'-Deoxy	C15H14N2O2	Prod. by Streptomyces sp. G324
P	100949	255.149	18.516	C8H22N4O3S	254.141	-2.53913	Agroclavine; (-)-form, 10-Epimer, 8β,9β-epoxide	C16H18N2O	Metab. from Penicillium kapuscinskii and Penicillium sizovae VKM.F1073
P	76846	255.196	11.7685	[ACN-H] 40.05 m/z 40.0500 m/z adduct of 215.1463 m/z	254.188	0.779737	2,4,10-Africananetriol; (2α,3α,4α,6α,10β)-form	C15H26O3	Prod. by the marine-derived Streptomyces sp. strain HKI0297 and from the octocoral Lemnalia africana
P	100941	256.133	17.271	C16H17NO2	255.126	0.0141107	3,4-Dihydroxy-1,2-dimethylcarbazole; Di-Me ether	C16H17NO2	Prod. by Streptoverticillium ehimense HY1051-MY-10 and the marine-derived Streptomyces ehimensis JB201
P	101586	257.041	7.86887	C10H12N2O2S2	256.034	-0.0765523	6-Amino-1,2-dithiolo[4,3-b]pyrrol-5(4H)-one; 4-Me, N6-(2-methylpropanoyl)	C10H12N2O2S2	Prod. by Streptomyces pimprina and Saccharothrix sp. SA 233
P	100743	257.092	10.4392	CH13N12PS	256.085	-0.707578	2-Amino-3H-phenoxazin-3-one; N-(2-Hydroxyethyl)	C14H12N2O3	Isol. from Streptomyces thioluteus
P	102889	257.095	4.16095	C3H12N8O6	256.088	-0.639233	Antibiotic NS 5	C11H16N2O3S	Prod. by Streptomyces cattleya and Streptomyces olivaceus. Also prod. by enzymic deacetylation of Antibiotic PS 5
P	101253	257.128	17.5942	C7H20N4O4S	256.121	-2.22824	3-Benzylidene-6-isobutylidene-2,5-piperazinedione; (Z,Z)-form	C15H16N2O2	Produced by Streptomyces albus var. fungatus, Streptomyces noursei, Streptomyces albulus, Streptomyces sp. FXJ7.328 and Actinomyces tumenacerans
P	40627	257.149	1.35818	C12H20N2O4	256.142	-1.26141	Pulcherriminic acid	C12H20N2O4	Microbial metab. of Bacillus, Micrococcus, Candida, etc. spp. Found in soil, manure etc., usually as Pulcherrimin
P	101334	257.164	14.2462	C8H24N4O3S	256.157	-1.60409	Fumigaclavine B; (-)-form, 8,9-Diepimer	C16H20N2O	Metab. from Penicillium roquefortii and Penicillium crustosum
P	45970	257.175	6.68073	C14H24O4	256.167	-0.716719	Antibiotic Sch 642305; 1S-Alcohol, 2,3-dihydro	C14H24O4	Prod. by Phomopsis sp. CMU-LMA
P	38882	257.186	6.70188	C13H24N2O3	256.178	-1.18082	Hygroscopin A	C13H24N2O3	From Streptomyces hygroscopicus
P	100332	258.123	1.33774	C6H19N5O4S	257.116	-1.36708	Antibiotic NP 522	C14H15N3O2	Prod. by Streptomyces hygroscopicus
P	90112	258.185	22.4399	C17H23NO	257.178	-0.440551	4-Hydroxy-2-octylquinoline	C17H23NO	Metab. of Pseudomonas aeruginosa
P	29231	259.092	14.2395	[M+NH3] 17.0265 m/z adduct of 242.0667 m/z	258.085	-1.29802	Pseudouridine C; 1-Me	C10H14N2O6	Prod. by Streptomyces platensis var. clarensis, also found in archaebacterial tRNA
P	99706	259.111	13.5483	C11H18N2O3S	258.104	-0.0216967	α-Methylbiotin; (9ξ)-form	C11H18N2O3S	Prod. by Streptomyces lydicus
P	102744	259.117	13.2646	CH16N12P2	258.11	-2.78563	3,4,5,6-Tetrahydroxy-1-cyclohexene-1-carboxaldehyde; 6-Pentanoyl	C12H18O6	Isol. from Streptomyces lincolnensis
P	81495	259.144	17.5629	C15H18N2O2	258.137	-0.416058	Limazepine F; 9-Methoxy, 11-deoxy	C15H18N2O2	Prod. by Streptomyces sp. 11A057 and the mangrove-derived Streptomyces sp. NPS853
P	39021	259.165	6.16474	C12H22N2O4	258.158	-1.10243	Cyclo(isoleucylisoleucyl); (1'ξ,1''ξ,3ξ,6ξ)-form, N,N'-Dihydroxy	C12H22N2O4	Prod. by Aspergillus terreus
P	60538	259.19	11.0028	C14H26O4	258.183	0.268801	Dihydro-4-(hydroxymethyl)-3-(1-hydroxy-6-methyloctyl)-2(3H)-furanone; (1'ξ,3R,4S,6'ξ)-form	C14H26O4	Prod. by Streptomyces coelicolor
P	99823	259.202	6.68115	C13H26N2O3	258.194	-0.315654	Elaiomycin	C13H26N2O3	Prod. by Streptomyces hepaticus, Streptomyces gelaticus and Streptomyces sp. BK 190
P	100966	260.103	4.16095	C13H13N3O3	259.096	0.226557	Caerulomycin E; 3-Methoxy, E-oxime	C13H13N3O3	Prod. by Actinoalloteichus cyanogriseus WH1-2216-6 and Streptomyces caeruleus
P	86544	260.124	1.54054	C10H17N3O5	259.117	-0.119637	Antibiotic SF 2448; Antibiotic SF 2448C	C10H17N3O5	Prod. by Microbispora sp. SF2448
P	101915	260.128	41.4707	C7H21N3O5S	259.12	-2.26767	3-Amino-5-hydroxy-5-vinyl-2-cyclopenten-1-one; (R)-form, N-[2-(4-Hydroxyphenyl)ethyl]	C15H17NO3	Prod. by Streptomyces sp. GT-20026114
P	100581	260.164	17.4284	C16H21NO2	259.157	-0.769417	Sattazolin; (+)-form, Me ether	C16H21NO2	Prod. by Bacillus sp. B-60
P	46860	261.123	5.78774	C14H16N2O3	260.116	-0.507466	Cyclo(prolyltyrosyl); (3S,8aS)-form	C14H16N2O3	Prod. by Alternaria alternata, Aspergillus flavipes, Streptomyces gelaticus, Streptomyces sp. ML1532, Fusarium nivale, a fungal growth on Zinnia elegans and Bacillus licheniformis. Isol. from the sponges Jaspis digonoxea and Tedania anhelans, a marine-derived Pseudomonas aeruginosa, marine Penicillium sp., marine bacteria Vibrio parahaemolyticus and Pseudoalteromonas haloplanktis and pathogenic f…
P	73152	261.148	32.5555	C3H21N10PS	260.141	-1.00945	Citreobenzofuran B; 13-Me ether	C16H20O3	Metab. of Penicillium citreo-viride
P	99943	261.159	1.96269	C15H20N2O2	260.152	-1.15432	Cyclo(leucylphenylalanyl); (3S,6S)-form	C15H20N2O2	Prod. by Streptomyces noursei and a marine-derived Paecilomyces marquandii
P	99334	261.17	6.18423	C13H24O5	260.162	-0.475472	Narbosine A; Me glycoside	C13H24O5	Metab. of Streptomyces narbonensis
P	11137	261.185	12.0154	C17H24O2	260.177	-1.3829	4-(3,7-Dimethyl-2,6-octadienyl)-3-hydroxybenzoic acid; 1'-Alcohol	C17H24O2	Prod. by Nocardia brasiliensis
P	103000	262.107	1.33774	C6H19N3O6S	261.099	-2.72463	Methyl 4-[(1-hydroxymethyl-2-phenylethenyl)amino]-4-oxobutenoate; (Z,Z)-form	C14H15NO4	Prod. by Aspergillus niger Ta1
P	29382	262.144	8.8793	H15N13O4	261.137	1.53483	7-(4-Aminophenyl)-2,4-dimethyl-7-oxo-5-heptenoic acid	C15H19NO3	Prod. by a Streptomyces griseus ssp. from a mangrove plant
P	100431	262.155	6.59423	[M+NH3] 17.0265 m/z adduct of 245.1283 m/z	261.147	-0.953483	Physostigmine; N8-De-Me	C14H19N3O2	Isol. from Streptomyces sp. AH-4 and Physostigma venenosum
P	99557	262.18	13.7231	C16H23NO2	261.173	-0.506944	PF 1140; N-Deoxy	C16H23NO2	Prod. by a marine-derived Penicillium sp.
P	8248	263.009	1.76775	C8H13N2P3S	262.001	2.0748	2-Methyl-2-butene-1,4-diol; (E)-form, 4-Diphosphate	C5H12O8P2	Isol. from Escherichia coli
P	101221	263.118	13.102	C3H21N8P3	262.11	-0.802333	Ellipticine; 8-Hydroxy	C17H14N2O	Minor metab. of ellipticine by Aspergillus alliaceus
P	76816	263.128	3.67681	C15H18O4	262.12	-0.269723	Pentalenolactone E	C15H18O4	Constit. of Streptomyces spp.
P	101368	263.139	1.36697	CH19N12PS	262.131	-1.55952	Bohemamine	C14H18N2O3	Prod. by Actinosporangium sp. strain C36145, Streptomyces sp. UMA-044 and the marine-derived Streptomyces sp. CNQ-583
P	98958	263.175	41.1058	C15H22N2O2	262.168	-1.64818	1,5-Pentanediamine; N-Phenylacetyl, N'-Ac	C15H22N2O2	Prod. by a marine-derived Streptomyces sp. JF779684
P	87280	263.201	21.8008	C17H26O2	262.193	0.0278421	PI 201; Lactone	C17H26O2	Prod. by Streptomyces sp. A7498
P	25962	265.107	4.15109	CH17N10O2PS	264.1	-0.734571	Oxosorbicillinol	C14H16O5	Prod. by Trichoderma sp. USF-2690. Also from Penicillium notatum GWPA, Penicillium sp. 06T121 and a marine-derived Penicillium chrysogenum
P	27232	265.144	2.85438	H16N12O5	264.137	1.39814	Pentalenolactone E; 9α,10-Dihydro	C15H20O4	Metab. of Streptomyces sp.
P	101013	265.154	40.4569	C8H21N6O2P	264.147	-2.2813	Phenamide; (S)-form	C14H20N2O3	Prod. by Streptomyces albospinus A19301
P	42569	266.102	21.7645	C13H15NO5	265.095	0.230106	Xanthicin	C13H15NO5	Prod. by Streptomyces xanthochromogenes ATCC 19818
P	102295	266.138	41.4707	C14H19NO4	265.131	-1.8934	Anisomycin	C14H19NO4	Prod. by Streptomyces griseolus, Streptomyces anhydroscopicus and Streptomyces roseochromogenes
P	80981	267.108	7.75559	C11H22O3S2	266.101	-1.51859	Aristeromycin M; 5'-Hydroxy	C11H14N4O4	Prod. by Streptomyces sp. A6308
P	103047	267.112	12.3666	C16H14N2O2	266.105	-1.19051	Cyclopiamide	C16H14N2O2	Prod. by Penicillium cyclopium and a marine-derived Penicillium commune DFFSCS026
P	73079	267.12	5.23388	C10H22N2O2S2	266.112	-0.975151	Antibiotic SS 237	C10H14N6O3	Prod. by Streptosporangium sp. SS237
P	9694	267.159	10.9804	C8H22N6O2S	266.152	1.46232	Antibiotic 1771A	C15H22O4	Prod. by Pseudoeurotium sp. F-1771
P	15583	268.155	0.986926	C7H21N7O2S	267.148	2.39269	Fermicidin	C14H21NO4	Prod. by Streptomyces spp.
P	99099	269.092	16.3374	C15H12N2O3	268.085	-0.51327	6-(1-Hydroxyethyl)-1-phenazinecarboxylic acid	C15H12N2O3	Prod. by Streptomyces luteogriseus and Streptomyces antibioticus
P	100063	269.128	11.54	C8H20N4O4S	268.121	-2.47873	Rugulovasine A; (±)-form	C16H16N2O2	Alkaloid from Penicillium concavo-rugulosum and Penicillium islandicum
P	100253	269.165	16.0682	C17H20N2O	268.157	-1.07698	Agroclavine; (-)-form, 10-Epimer, N1-methoxy	C17H20N2O	Prod. by Penicillium sp. WC75209
P	3490	269.175	10.8857	C15H24O4	268.168	1.00087	5,8,11-Trihydroxy-3-eudesmen-2-one; (5α,7α,8β)-form	C15H24O4	Metab. of endophytic Streptomyces sp. from Kandelia candel
P	100569	269.222	12.8839	C15H28N2O2	268.215	-0.639039	3-Aminohexahydro-2H-azepin-2-one; (S)-form, N3-(6-Methyloctanoyl)	C15H28N2O2	Isol. from a marine bacterium
P	103245	270.206	20.6112	C15H27NO3	269.199	-0.266717	3-Aminodihydro-2(3H)-furanone; (S)-form, N-Undecanoyl	C15H27NO3	Prod. by Pseudomonas aeruginosa
P	99804	271.107	9.11446	C2H15N12PS	270.1	-1.32839	1,2,6-Phenazinetriol; Tri-Me ether	C15H14N2O3	Isol. from Streptomyces luteoreticuli
P	99218	271.143	23.3808	C8H22N4O4S	270.136	-2.48874	3-Benzylidene-6-isobutylidene-2,5-piperazinedione; (2E,5Z)-form, 1-N-Me	C16H18N2O2	From Streptomyces albus ATCC 3004
P	102940	271.154	4.30601	C9H19N8P	270.147	1.1131	Dothideopyrone A; (S)-form	C14H22O5	Prod. by the endophytic dothideomycete sp. LRUB20
P	57049	272.186	12.2992	C14H25NO4	271.178	-0.0556829	3-Aminodihydro-2(3H)-furanone; (S)-form, N-(3R-Hydroxydecanoyl)	C14H25NO4	Isol. from the Phaeobacter gallaeciensis and the marine bacterium Roseobacter sp. 27-4
P	100220	273.159	38.452	C16H20N2O2	272.152	-1.10343	Usabamycin A	C16H20N2O2	Prod. by the marine-derived Streptomyces sp. NPS853
P	100114	273.206	11.1631	C15H28O4	272.199	-0.832847	Catenioblin C	C15H28O4	Metab. of Paecilomyces cateniobliquus
P	116257	273.242	11.1613	C16H32O3	272.235	-0.0562014	3-Hydroxyhexadecanoic acid; (R)-form	C16H32O3	Present in extracellular glycolipids of bacteria and other microorganisms, e.g. Rhodotorula spp., Acetobacter hansenii and Mucor flavus
P	118172	273.258	0.91507	C20H32	272.25	-0.492929	Antibiotic Sch 49026	C20H32	Prod. by a Phoma sp.
P	99423	275.139	41.4707	C2H19N12PS	274.131	-0.934587	Tomaymycin; 11-Demethoxy	C15H18N2O3	Prod. by Streptomyces cylindrosporus and Streptomyces sakaiensis
P	75776	276.123	13.1254	C2H18N11OPS	275.116	-0.846553	Obscurolide D2	C15H17NO4	Prod. by Streptomyces viridochromogenes
P	103222	276.159	19.0645	[ACN-H] 40.05 m/z 40.0500 m/z adduct of 236.1098 m/z	275.152	0.0116299	3-Heptyl-3-hydroxy-2,4(1H,3H)-quinolinedione	C16H21NO3	Prod. by Pseudomonas methanica and Pseudomonas aeruginosa. Also prod. by a bacterium isol. from the sponge Suberea creba
P	100502	276.171	8.70654	C15H21N3O2	275.163	0.22423	Physostigmine	C15H21N3O2	Main alkaloid from the Calabar bean (Physostigma venenosum) (Leguminosae). Also prod. by Streptomyces sp. AH-4 and Streptomyces pseudogriseolus
P	100894	276.196	13.0666	C17H25NO2	275.189	-0.0359753	6-[2-(1-Hydroxybutyl)-4-methylphenyl]-5-hexenamide; (E)-form	C17H25NO2	Metab. of Streptomyces X537
P	99652	277.155	9.3072	C15H20N2O3	276.147	-0.0235382	Cyclo(leucyltyrosyl); (3S,6S)-form	C15H20N2O3	Constit. of Panax notoginseng, Pinellia pedatisecta and Pueraria lobata. Also isol. from Nocardia alba sp. YM 30243 and a mangrove-derived endophytic fungus
P	60784	277.165	10.0774	C8H21N8OP	276.158	1.19859	4,5-Dihydroxyhexanoic acid; (4S,5S)-form, Me ester, 4-O-(2,3,6-trideoxy-L-threo-hexopyranoside)	C13H24O6	Metab. of Streptomyces narbonensis
P	39474	277.18	19.0047	C17H24O3	276.173	0.521413	NFAT 133	C17H24O3	Prod. by Streptomyces sp. strains AB 2184C-502 and PM0324667
P	99395	278.092	8.41314	C16H11N3O2	277.085	0.0682101	Sclerotigenin	C16H11N3O2	Prod. by Penicillium sclerotigenum (NRRL 3461)
P	75946	278.175	13.6047	C16H23NO3	277.167	-1.06939	PF 1140	C16H23NO3	Prod. by Eupenicillium sp. PF1140 and a marine-derived Penicillium sp.
P	100154	279.113	13.2376	[M+Na-H] 21.9825 m/z adduct of 257.1317 m/z	278.106	2.09812	Cyclopeptine; (S)-form, 3,10-Didehydro	C17H14N2O2	Prod. by Penicillium cyclopium, Penicillium expansum and Penicillium puberulum
P	53634	279.134	4.7998	CH19N12OPS	278.126	-0.665884	3-Hydroxy-3-[(4-methoxyphenyl)methyl]-1,4-dimethyl-2,5-piperazinedione	C14H18N2O4	Isol. from Penicillium brevi-compactum
P	37927	279.17	6.49855	C15H22N2O3	278.163	-1.62567	Terragine C	C15H22N2O3	Prod. by Streptomyces lividans recombinant 436-s4-5b1
P	1885	279.195	15.027	C17H26O3	278.188	-0.0341495	Panowamycin B	C17H26O3	Prod. by Streptomyces sp. K07-0010
P	60868	280.19	10.2082	C16H25NO3	279.183	-0.892245	Akanthomycin; N-Deoxy	C16H25NO3	Prod. by a marine-derived Penicillium sp.
P	99971	281.149	1.36697	C14H20N2O4	280.142	-1.15334	Cyclocarbamide A	C14H20N2O4	Prod. by Streptoverticillium sp.
P	102552	281.175	17.1053	C16H24O4	280.168	0.511123	Antibiotic Mer-WF 5027IIA	C16H24O4	Prod. by Aspergillus espii
P	57690	281.211	21.2299	C17H28O3	280.204	-0.35724	PI 201	C17H28O3	Prod. by Streptomyces sp. A7498
P	100928	282.124	11.0332	C16H15N3O2	281.116	-0.165056	Cyclo(prolyltryptophyl); (3S,8aS)-form, 8,8a-Didehydro	C16H15N3O2	Prod. by Penicillium piscarium
P	100808	282.17	18.8513	C15H23NO4	281.163	-0.660827	Secocycloheximide A	C15H23NO4	Prod. by Streptomyces sp. strains YIM56132 and YIM56141
P	103006	282.206	19.333	C16H27NO3	281.199	-0.580727	Scalusamide A	C16H27NO3	Prod. by marine-derived Penicillium citrinum strain N 055
P	16138	283.108	6.66364	C8H20N4O3P2	282.101	2.15384	Nybomycin; Deoxy	C16H14N2O3	From Streptomyces hyalinium
P	36606	283.154	1.02659	C15H22O5	282.147	-0.0276452	Artemisinin	C15H22O5	Constit. of Artemisia annua (Qinghaosu)
P	99109	284.139	5.9021	C16H17N3O2	283.132	-0.359903	Cyclo(prolyltryptophyl); (3S,8aS)-form	C16H17N3O2	Prod. by Aspergillus fumigatus, Penicillium brevi-compactum, Penicillium piscarium, Alteromonas distincta He169 and Streptomyces sp. TN58. Also prod. by a Vibrio sp. isol. from the sponge Hyrtios altum
P	52971	284.222	10.1345	C16H29NO3	283.215	0.171954	Scalusamide A; 8',9'-Dihydro	C16H29NO3	Prod. by Penicillium citrinum strain N 055
P	101873	284.186	13.003	C15H25NO4	283.178	-0.151495	Aerocyanidin	C15H25NO4	Isol. from Chromobacterium violaceum
P	99832	285.087	12.0126	C15H12N2O4	284.08	-0.24817	Antibiotic Sch 538415; N-De-Me	C15H12N2O4	Prod. by a marine-derived Pseudonocardia antitumoralis DSM 45322TP
P	7698	285.123	11.0145	C8H20N4O5S	284.115	-2.30751	10-Hydroxy-1,4,6,9-tetramethylpyrido[3,2-g]quinoline-2,8(1H,9H)-dione	C16H16N2O3	Prod. by Streptomyces BA-12233
P	102683	285.149	20.8635	C3H16N12O4	284.142	1.90574	Solistatin	C18H20O3	Prod. by Penicillium solitum strains IBT 14859 and IBT 15170
P	101593	286.143	13.7231	C4H20N11PS	285.136	-1.61361	3,4,6-Trihydroxy-1,2-dimethylcarbazole; Tri-Me ether	C17H19NO3	From Streptoverticillium ehimense
P	112724	286.155	3.85526	C8H23N5O4S	285.147	-1.38104	Cyclo(tryptophylvalyl); (3S,6R)-form	C16H19N3O2	Prod. by Aspergillus chevalieri
P	102733	286.217	25.6763	C19H27NO	285.209	0.577471	2-Decyl-4-hydroxyquinoline	C19H27NO	Metab. of Pseudomonas aeruginosa. Constit. of Ruta graveolens
P	34166	287.055	20.7014	C10H15N4PS2	286.048	-0.660729	3',5,5',7-Tetrahydroxyisoflavone	C15H10O6	Prod. by Streptomyces mirabilis strain P16B-1
P	100881	287.102	6.68115	C9H25N2P3S	286.095	-0.653978	Vertilecanine A; (R)-form, Glycine amide	C15H14N2O4	Isol. from Verticillium lecanii
P	100960	287.138	41.4707	C8H22N4O5S	286.131	-2.86826	Spinamycin	C16H18N2O3	Isol. from Streptomyces spp.
P	101701	287.15	1.42651	C7H22N6O4S	286.142	2.69831	Spicifernin	C14H22O6	Isol. from the fungus Cochliobolus spicifer
P	101902	287.175	29.5978	C17H22N2O2	286.168	-0.2834	Trichostatin A; N-Deoxy	C17H22N2O2	Prod. by a Streptomyces sp. and a strain 04-9179
P	101585	287.211	11.4785	C12H27N6P	286.204	-2.71065	Benzastatin A; Demethoxy	C18H26N2O	Prod. by Streptomyces nitrosporeus
P	112998	287.237	18.4516	C20H30O	286.23	-0.0552004	9(11),15-Pimaradien-3-ol; (ent-3β,8α)-form, 3-Ketone	C20H30O	Metab. of Streptomyces sp. KO-3988
P	101386	288.123	9.18345	C16H17NO4	287.116	0.358044	Carbazomycin G; 6-Methoxy	C16H17NO4	Prod. by Streptoverticillium ehimense H1051-MY-10
P	100229	288.17	13.9471	C16H21N3O2	287.163	-1.1133	Indolactam V; N-De-Me	C16H21N3O2	Isol. from Streptomyces blastmyceticum NA34-17
P	102195	288.196	20.3926	C18H25NO2	287.188	-0.601347	4-Hydroxy-2-nonylquinoline; N-Oxide	C18H25NO2	Metab. of Pseudomonas aeruginosa
P	100712	289.154	8.73297	C3H21N12PS	288.147	-1.18759	Megasporizine	C16H20N2O3	Prod. by Penicillium megasporium NHL 2977
P	100304	289.191	13.469	C17H24N2O2	288.183	-1.26829	Benzastatin G	C17H24N2O2	Prod. by Streptomyces nitrosporeus 30643
P	101029	289.212	11.7198	C14H28N2O4	288.205	-0.462171	Valinoctin; Valinoctin B	C14H28N2O4	Prod. by Streptomyces sp. MJ858-NF3
P	101754	290.149	1.33774	C7H23N5O5S	289.142	-1.95613	Physostigmine; N1,N8-Di-de-Me, N1-Ac	C15H19N3O3	Prod. by Streptomyces sp. (AI2052; IFO14833; BP2328)
P	101470	290.211	15.0631	C18H27NO2	289.204	-0.472331	Iromycin C	C18H27NO2	Prod. by Streptomyces bottropensis GÃ¶ Dra 17
P	77431	291.097	7.94085	CH15N12O2PS	290.09	-1.26306	Antibiotic PDE II	C14H14N2O5	Isol. from culture closely related to Streptomyces griseoflavus
P	70008	291.118	2.07115	C7H26N4P4	290.111	-1.6242	Chrysopine	C11H18N2O7	Isol. from Agrobacterium tumefaciens
P	101608	291.134	7.6896	[M+NH3] 17.0265 m/z adduct of 274.1070 m/z	290.126	-1.02748	Tomaymycin; 11-O-De-Me	C15H18N2O4	From Streptomyces achromogenes
P	100547	291.17	11.5046	C3H23N12PS	290.163	-1.47572	Inthomycin; (4Z,6Z,8E)-form	C16H22N2O3	Prod. by Streptomyces sp. OM-5714
P	101350	292.118	11.0925	C15H17NO5	291.111	-0.315	Obscurolide A3; 1''-Carboxylic acid	C15H17NO5	From Streptomyces viridochromogenes
P	102851	293.034	2.86013	C13H5N6OP	292.026	-2.07515	Citreovirone; (ξ)-form	C12H14Cl2O4	Prod. by Penicillium citreo-viride
P	101267	293.095	9.53915	C14H16N2O3S	292.088	0.0664183	Bisdethiobis(methylthio)gliotoxin; 3-De(methylthio), 11-deoxy, 3,11-didehydro	C14H16N2O3S	Prod. by a marine-derived Penicillium sp. JMF034
P	99607	293.118	8.32545	C11H22N2O3P2	292.111	2.18171	[1,1':4',1''-Terphenyl]-2',3',5'-triol; 5'-Me ether	C19H16O3	Prod. by Streptomyces showdoensis SANK 65080
P	101158	293.128	41.4996	C4H23N8OP3	292.121	-0.856836	6-(3-Methyl-2-butenyl)-1-phenazinecarboxylic acid	C18H16N2O2	Isol. from Streptomyces cinnamonensis
P	101104	293.138	10.7348	C16H20O5	292.131	-0.575084	YT 46B	C16H20O5	Prod. by Streptomyces coelicolor strain CH999
P	101732	293.149	15.1225	C2H21N12OPS	292.142	-0.844794	Epiderstatin	C15H20N2O4	Prod. by Streptomyces pulveraceus ssp. epiderstagenes
P	54833	294.16	8.6263	C18H19N3O	293.153	0.0849386	Tryptamine; Nb-(2-Methylaminobenzoyl)	C18H19N3O	Alkaloid from the fruits of Evodia rutaecarpa
P	72017	294.206	12.2914	C17H27NO3	293.199	-1.32674	2-Amino-5-hydroxybenzoic acid; 8-Methylnonyl ester	C17H27NO3	Prod. by a Streptomyces sp.
P	101627	294.243	16.7017	C18H31NO2	293.235	-0.376148	Epohelmin A	C18H31NO2	Prod. by fungal strain FKI-0929
P	102369	295.129	10.2614	C14H18N2O5	294.121	-0.326056	Antibiotic RK 1441A	C14H18N2O5	Prod. by Streptomyces sp. RK-1441
P	99732	295.165	4.21906	C15H22N2O4	294.158	-0.87232	N-(3-Amino-2-hydroxy-1-oxo-4-phenylbutyl)valine	C15H22N2O4	Prod. by Streptomyces neyagawaensis
P	102253	296.15	7.98343	C10H18N9P	295.142	0.967331	Atpenin; Atpenin B, 5',6'-Didehydro	C15H21NO5	Prod. by Penicillium atramentosum PF1420
P	109486	296.185	40.1399	[M+NH3] 17.0265 m/z adduct of 279.1592 m/z	295.178	-0.56	Akanthomycin	C16H25NO4	Isol. from the entomopathogenic fungus Akanthomyces gracilis
P	102705	296.196	1.81558	C15H25N3O3	295.189	-1.44619	Cyclo(prolylvalylvalyl)	C15H25N3O3	Prod. by Streptomyces sp. Lz531
P	102961	297.123	15.3915	C17H16N2O3	296.116	0.352902	Chandrananimycin C	C17H16N2O3	Prod. by a marine bacteria Actinomadura sp. M045 and Halomonas sp. GWS-BW-H8hM
P	103070	297.16	17.0918	C18H20N2O2	296.153	0.222858	Piperazinomycin	C18H20N2O2	Isol. from Streptoverticillium olivoreticuli subsp. neoenacticus
P	55409	297.206	20.275	C17H28O4	296.199	0.268401	Methymycin; Aglycone, 10-deoxy	C17H28O4	Prod. by Streptomyces venezuelae
P	99950	298.118	12.0996	C3H16N13PS	297.111	-1.01612	Chrysotriazole B	C16H15N3O3	Prod. by a marine-derived Penicillium chrysogenum EN-118
P	101353	298.144	12.3666	C5H20N11PS	297.136	-0.623956	Diolmycin A1	C18H19NO3	Prod. by a Streptomyces sp. and the marine-derived Gordonia sp. 647 W.R.1a.05
P	99234	299.091	12.7791	C11H25OP3S	298.084	-0.511601	1,3,6-Trihydroxy-8-propylanthraquinone	C17H14O5	Prod. by Streptomyces sp. No. 1128
P	101425	299.091	18.5466	C17H14O5	298.084	-0.311992	1,3,6-Trihydroxy-8-propylanthraquinone	C17H14O5	Prod. by Streptomyces sp. No. 1128
P	101887	299.103	14.3292	C16H14N2O4	298.095	-0.356597	Nybomycin	C16H14N2O4	Prod. by Streptomyces sp. A 717
P	2411	299.149	8.988	[M+Na-H] 21.9825 m/z adduct of 277.1655 m/z	298.142	0.829136	Cephalosporolide I	C15H22O6	Prod. by a marine-derived Penicillium sp.
P	102354	299.175	16.2142	C10H26N4O4S	298.168	-1.19329	Fumigaclavine B; (-)-form, 8,9-Diepimer, O-Ac	C18H22N2O2	Metab. from Penicillium roquefortii and Penicillium crustosum
P	6582	299.258	13.0483	C18H34O3	298.251	0.0596813	16-Hydroxy-9-octadecenoic acid; (R,Z)-form	C18H34O3	Isol. from Paenibacillus sp. BMK771-AF3
P	102134	300.134	1.36697	C3H18N13PS	299.127	-0.88892	Cyclo(4-hydroxyprolyltryptophyl); (3S,7ξ,8aS)-form	C16H17N3O3	Prod. by the marine-derived Streptomyces sp. JF779684
P	102893	300.16	22.0439	C11H29N3S3	299.152	1.10746	Streptoverticillin	C18H21NO3	Prod. by Streptomyces morookaense strain SC1169
P	100421	300.17	6.39178	C9H25N5O4S	299.163	-2.13997	Cyclo(isoleucyltryptophyl); (1'R,3S,6R)-form	C17H21N3O2	Prod. by Penicillium brevi-compactum
P	26940	301.071	13.3912	C9H20N2O3S3	300.064	0.434575	Kalafungin; (-)-form	C16H12O6	Isol. from Streptomyces rosa var. notoensis
P	8282	301.107	5.66579	C4H17N10O2PS	300.099	-1.2026	1,6,10-Trihydroxy-2,8,10-trimethyl-9(10H)-anthracenone; 1'-Hydroxy	C17H16O5	Prod. by Streptomyces sp. No. 9761
P	99266	301.118	6.04631	C16H16N2O4	300.111	-0.19826	Pyridindolol; (R)-form, 16-Ac	C16H16N2O4	Alkaloid from Streptomyces sp. K93-0711
P	102802	301.191	10.7644	C10H28N4O4S	300.183	-1.52273	Trichostatin A; N-Deoxy, N-Me	C18H24N2O2	Prod. by Streptomyces sp. RK98-A74
P	55727	301.201	20.1162	C16H28O5	300.193	-0.587954	Microcarpalide	C16H28O5	Isol. from an unidentified endophytic fungus
P	13601	301.213	2.01615	Complex of 150.1283 and 152.0916 m/z	300.206	2.60922	Asparagine; (S)-form, N2-(9-Methyldecanoyl)	C15H28N2O4	Prod. by the marine-derived Bacillus pumilus SP21
P	101164	302.186	15.8945	C17H23N3O2	301.179	-0.131483	Indolactam V	C17H23N3O2	Prod. by Streptomyces blastmyceticum sp. NA34-17 and a marine-derived Streptomyces sp. NBRC 105896
P	46330	303.123	7.96372	C11H29OP3S	302.115	-0.528606	2,5,7-Trihydroxy-3-methyl-6-prenyl-1,4-naphthoquinone; 2-Me ether	C17H18O5	Prod. by Streptomyces fumanus (LL-F42248)
P	58995	303.17	19.4302	C9H26N4O5S	302.162	-1.92214	Trichostatin A	C17H22N2O3	Prod. by Streptomyces hygroscopicus and Streptomyces sioyaensis
P	100913	303.181	13.3263	C16H30OS2	302.174	-1.77745	Viridamine	C16H22N4O2	Prod. by Penicillium viridicatum CSIR 354
P	99788	303.195	17.3534	C6H27N10PS	302.188	-0.569513	Auroglaucin; 3',4',5',6'-Tetrahydro	C19H26O3	Prod. by Aspergillus sp., Penicillium charlesii and the marine-derived fungus Eurotium repens
P	71790	303.206	11.7589	C18H26N2O2	302.199	-1.03971	Benzastatin F	C18H26N2O2	Prod. by Streptomyces nitrosporeus 30643
P	111191	303.232	12.9277	C20H30O2	302.224	-0.922162	Conidiogenone B; 20-Hydroxy	C20H30O2	Metab. of a marine-derived Penicillium sp.
P	99976	304.191	11.1515	C18H25NO3	303.183	-0.254961	Berkeleyamide A	C18H25NO3	Prod. by Penicillium rubrum growing in the Berkeley Pit lake
P	102241	304.202	12.7177	C17H25N3O2	303.194	-1.42087	Valindolmycin	C17H25N3O2	Prod. by Streptomyces kitasatoensis wenshanensis, Streptoverticillium olivoreticuli and Streptoverticillium blastmyceticum
P	102083	304.227	17.9465	C19H29NO2	303.22	0.27208	Meroparamycin	C19H29NO2	Prod. by Streptomyces sp. MAR01
P	100611	305.128	6.50759	C3H16N10O7	304.12	-2.57891	3,6-Dibenzylidene-2,5-piperazinedione; (Z,Z)-form, N-Me	C19H16N2O2	From Streptoverticillium aspergilloides
P	99991	305.149	41.4707	C3H21N12OPS	304.142	-0.96205	Tomaymycin	C16H20N2O4	Isol. from Streptomyces achromogenes and Nocardia C-15003
P	100047	305.211	20.969	C19H28O3	304.204	-0.388555	Monacolin J; 1-Deoxy	C19H28O3	Prod. by Aspergillus terreus, Monascus ruber and from Monascus purpurea on red yeast rice (koji)
P	111279	305.247	14.9785	C20H32O2	304.24	-0.860176	Conidiogenol; 1-Ketone	C20H32O2	Metab. of Penicillium cyclopium
P	100539	312.134	12.6023	C4H18N13PS	311.127	-0.854635	Anthramycin; 11-Deoxy, 10,11-didehydro, N3'-Me	C17H17N3O3
P	102405	312.17	7.71986	C10H25N5O4S	311.163	-1.72482	Carnequinazoline C; 7,8-Dideoxy	C18H21N3O2	Isol. from the marine-derived fungus Aspergillus carneus KMM 4638
P	102761	312.217	13.3217	C17H29NO4	311.209	-1.08319	Antibiotic Y 03559J-A	C17H29NO4	Prod. by Micromonospora sp. Y-03559J
P	100347	313.07	41.4707	C11H23O2P3S	312.063	-0.841175	Aspulvinone G	C17H12O6	Metab. of Aspergillus terreus
P	113509	313.176	20.9718	[M+Na-H] 21.9825 m/z adduct of 291.1928 m/z	312.168	-0.135183	Geralcin A	C15H24N2O5	Prod. by Streptomyces sp. LMA-545
P	37165	314.305	29.5983	C19H39NO2	313.298	0.15257	2-Amino-9,13-dimethylheptadecanoic acid	C19H39NO2	Prod. by a marine Streptomyces sp. 1010
P	102249	315.086	14.9159	C4H15N10O3PS	314.079	-1.10991	2-Hydroxy-6-(3,6,8-trihydroxy-1-methyl-2-naphthalenyl)-4H-pyran-4-one; 2-Me ether	C17H14O6	Prod. by Streptomyces glaucescens WMH1068 with directed biosynth.
P	100029	315.207	12.3666	C19H26N2O2	314.199	-0.417251	Herquline B	C19H26N2O2	Prod. by Penicillium herquei
P	101826	316.202	12.7177	C18H25N3O2	315.195	-0.398484	Indolactam I	C18H25N3O2	Isol. from Streptoverticillium blastmyceticum
P	103172	317.128	18.4554	C20H16N2O2	316.121	-0.502023	Xanthocillin X; Di-Me ether	C20H16N2O2	Metab. of Aspergillus clavatus and a Basipetospora sp.
P	39294	317.138	7.23478	C5H21N10O2PS	316.131	-0.957831	14(5→6)-Abeo-5,9-furanoeremophiladiene-9,13,14-triol; 14-Aldehyde, 9-Me ether, 13-Ac	C18H20O5	Constit. of Senecio picardae
P	103072	317.16	1.36697	[M+NH3] 17.0265 m/z adduct of 300.1334 m/z	316.153	0.97548	5-(Hydroxymethyl)-5-cyclohexene-1,2,3,4-tetrol; (1R*,2R*,3R*,4S*)-form, 1',4-Bis-O-(2-methylpropanoyl)	C15H24O7	Prod. by Streptomyces sp. CS isol. from Maytenus hookerii
P	101880	317.171	13.6531	C9H29N6PS2	316.163	-0.673386	Detoxin A1	C14H24N2O6	Minor component of Detoxin complex prod. by Streptomyces caespitosus var. detoxicus
P	102413	317.186	1.39646	[M+NH3] 17.0265 m/z adduct of 300.1598 m/z	316.178	-1.19205	Terretrione A	C18H24N2O3	Prod. by a mangrove-derived Aspergillus terreus A8-4
P	70095	317.206	26.6186	C17H33OPS	316.199	-2.75522	Tenacibactin B; Me ester	C15H28N2O5	Prod. by Tenacibaculum sp. A4K-17
P	69700	317.211	17.8064	C7H29N10PS	316.204	-0.56103	5-Oxo-4,5-seco-6,16-atisadien-19-oic acid; (ent-4R)-form	C20H28O3	Metab. of engineered Streptomyces spp.
P	101636	317.222	13.1508	C19H28N2O2	316.215	-1.16914	Benzastatin A	C19H28N2O2	Prod. by Streptomyces nitrosporeus
P	100353	318.144	6.20935	[M+NH3] 17.0265 m/z adduct of 301.1182 m/z	317.137	-1.14714	N2-[5-(4-Aminophenyl)-2,4-pentadienoyl]glutamine; (S)-form	C16H19N3O4	Prod. by Streptomyces sp. Tu 3946
P	59644	318.181	7.98036	C17H23N3O3	317.174	-0.209034	Blastmycetin B; 3-Deoxy	C17H23N3O3	From Streptoverticillium blastmyceticus NA34-17
P	99918	319.071	13.6999	C10H14N4O6S	318.063	-2.10995	Isoprekinamycin	C18H10N2O4	Prod. by Streptomyces murayamaensis
P	100831	319.165	18.5772	C4H23N12OPS	318.158	-0.710653	Daryamide A; 5-Deoxy, 5,6-didehydro, N-deacyl, N-(6-methyl-2E,4E-heptadienoyl)	C17H22N2O4	Prod. by Streptomyces strain CNQ-085
P	18748	319.226	17.159	C20H30O3	318.219	-0.892466	12-Hydroxy-16-atisen-19-oic acid; ent-form	C20H30O3	Metab. of an engineered Streptomyces sp.
P	102624	320.196	8.0093	C4H26N13PS	319.189	-1.57649	N-Phenylalanylleucine; D-D-form, N-Ac, amide	C17H25N3O3	Prod. by a marine-derived Streptomyces sp. CT3a
P	52482	321.097	5.70128	C3H17N10O4PS	320.089	-1.14156	Nanaomycin B	C16H16O7	Isol. from Streptomyces rosa ATCC 31135
P	102342	321.123	11.9235	C6H17N12PS	320.116	-0.817516	3-Benzylidene-6-(4-methoxybenzylidene)-2,5-piperazinedione; (3Z,6Z)-form	C19H16N2O3	Isol. from Streptomyces thioluteus and Nocardiopsis alba SCSIO 03039
P	100476	321.127	13.3814	C8H16N8O6	320.119	-0.572286	Reductiline	C16H20N2O3S	Prod. by Streptomyces orientalis in the presence of methionine
P	36097	321.133	6.01821	Complex of 151.0865 and 171.0552 m/z	320.126	0.142444	Mycophenolic acid	C17H20O6	Metab. of Penicillium brevi-compactum, Penicillium stoloniferum and other Penicillium spp. incl. a marine-derived Penicillium sp. SOF07
P	102056	321.144	7.98343	C3H21N12O2PS	320.137	-0.806842	Fusarochromanone; N3'-Formyl	C16H20N2O5	Prod. by Fusarium equiseti
P	101225	321.192	1.51571	[ACN-H] 40.05 m/z 40.0500 m/z adduct of 281.1426 m/z	320.184	-1.77991	Arphamenine A	C16H24N4O3	Prod. by Chromobacterium violaceum
P	40981	321.242	23.4778	C20H32O3	320.235	-1.11637	Verticipyrone	C20H32O3	Prod. by Verticillium sp. FKI-1083
P	94868	321.242	12.0813	C20H32O3	320.235	-0.0630786	Conidiogenol; 1-Ketone, 12β-hydroxy	C20H32O3	Metab. of marine-derived Penicillium chrysogenum
P	100499	322.155	9.62055	C19H19N3O2	321.148	-0.205202	Neoechinulin A; 3e,3h-Didehydro	C19H19N3O2	Isol. from Aspergillus amstelodami and marine-derived Eurotium cristatum and Penicillium griseofulvum
P	102307	322.238	18.4254	C19H31NO3	321.23	-0.0940135	2-Amino-5-hydroxybenzoic acid; 10-Methylundecyl ester	C19H31NO3	Prod. by a Streptomyces sp.
P	99158	323.103	14.4261	C3H18N10O4S2	322.095	0.129775	Flazine; Me ester	C18H14N2O4	Prod. by Streptomyces sp. K01-0031
P	102766	323.16	8.32545	Complex of 151.0967 and 173.0711 m/z	322.153	0.304824	Terezine B	C16H22N2O5	Metab. of the fungus Sporormiella teretispora
P	45930	323.185	7.17141	Complex of 169.1225 and 155.0683 m/z	322.178	-0.570802	Zearalenone; (S)-form, 11,12-Dihydro, 7S-alcohol	C18H26O5	Prod. by Fusarium spp. and a marine-derived Penicillium sp. Also obt. by redn. of Zearalenone
P	39566	323.258	23.0632	C20H34O3	322.251	0.315282	Cyclooctatin	C20H34O3	Prod. by Streptomyces melanosporofaciens
P	101935	324.144	15.2015	C16H21NO6	323.137	0.119454	Farinomalein E	C16H21NO6	Isol. from an unidentified mangrove-derived fungus
P	102067	324.17	11.7198	C11H25N5O4S	323.163	-1.22539	Neoechinulin A	C19H21N3O2	Isol. from Aspergillus amstelodami, Aspergillus repens and Aspergillus ruber. Also from marine-derived Eurotium cristatum and Penicillium griseofulvum
P	100214	324.205	20.1505	C13H30N3O4P	323.197	0.759598	Inomycin	C17H27N2O4	Isol. from Streptomyces griseus var. inomycini
P	99262	324.207	10.4392	C20H25N3O	323.2	-0.258664	Prodigiosin	C20H25N3O	Pigment from Serratia marcescens, Serratia polymuthica, Actinomadura pelletieri, Hahella chejuensis, Streptomyces variegatus, Nocardia sp., Pseudomonas magnesiorubra, Vibrio psychroerythreus, Vibrio gazogenes, Alteromonas rubra, Cladophora sp., Beneckea gazogenes, Cladophora spp., Streptomyces coelicolor and other Gram-positive and Gram-negative bacteria
P	84606	325.107	6.32539	[ACN-H] 40.05 m/z 40.0500 m/z adduct of 285.0581 m/z	324.1	-0.507868	Murayaquinone	C19H16O5	Prod. by Streptomyces murayamaensis and Streptomyces sp. 2418
P	101905	325.191	17.8582	C5H20N14O3	324.184	1.08488	Quinine	C20H24N2O2	Alkaloid from Cinchona officinalis and most other Cinchona spp., also in Remijia pedunculata. Occurs mainly in the bark (cinchona bark) but has also been found in the trunkwood. Also prod. by a Diaporthe sp. isol. from a Cinchona sp.
P	100323	326.232	15.104	C18H31NO4	325.225	-0.432931	N-Jasmonoyl amino acids; N-Jasmonoylisoleucine, 6-Epimer, 3,4-dihydro	C18H31NO4	Isol. from Fusarium oxysporum
P	45269	327.18	7.313	Complex of 173.0787 and 155.1068 m/z	326.172	-1.81989	Spiculisporic acid; 14,15-Didehydro	C17H26O6	Prod. by a marine-derived Aspergillus sp. HDf2
P	45878	327.216	7.43365	Complex of 169.1225 and 159.1018 m/z	326.209	-0.816654	Antibiotic A 121	C18H30O5	Prod. by a Streptomyces sp.
P	102081	328.154	12.3964	Complex of 178.0975 and 151.0630 m/z	327.147	0.161395	Antibiotic CJ 16174; 6'-Deoxy, 4'-hydroxy	C19H21NO4	Prod. by action of Calonectria decora (FERM BP-6124), Cunninghamella echinulata var. elegans (FERM BP-6126) and Actinomycetes sp. (FERM BP-6125) on Cladobotryal
P	102107	328.165	13.8903	C18H21N3O3	327.158	-0.312693	Carnequinazoline C; 8-Deoxy	C18H21N3O3	Isol. from the marine-derived fungus Aspergillus carneus KMM 4638
P	101030	328.223	9.59355	C16H29N3O4	327.216	0.186116	Valylprolylleucine; L-L-L-form	C16H29N3O4	Isol. from Bacillus cereus
P	72333	328.248	9.53911	C18H33NO4	327.241	-0.959843	3-Aminodihydro-2(3H)-furanone; (S)-form, N-(3R-Hydroxytetradecanoyl)	C18H33NO4	Prod. by Acidithiobacillus ferrooxidans and Burkholderia pseudomallei
P	98350	329.102	9.01597	C13H21N4PS2	328.095	-0.37733	Frenolicin B	C18H16O6	Prod. by Streptomyces roseofulvus AM-3867 and Streptomyces sp. UCF 76
P	101190	329.138	9.53915	C6H21N10O2PS	328.131	-1.07	Antibiotic X 14881B; O-De-Me	C19H20O5	Prod. by Streptomyces DSM 4357
P	36887	329.195	12.4947	C12H33N4PS2	328.188	-1.15726	Spiculisporic acid	C17H28O6	Prod. by Penicillium spiculisporum, Penicillium minio-luteum, Penicillium crateriforme and other spp.
P	100352	329.243	12.2764	C17H32N2O4	328.236	-0.511522	Asparagine; (S)-form, N2-(11-Methyldodecanoyl)	C17H32N2O4	Prod. by the marine-derived Bacillus pumilus SP21
P	99606	330.145	2.4692	C4H20N13OPS	329.137	-0.964946	Anthramycin; N3'-Me	C17H19N3O4	Prod. by Streptomyces thioluteus ME561-L4
P	87187	330.202	1.52409	Complex of 171.1131 and 160.0972 m/z	329.195	0.115737	Fortimicin AH	C15H27N3O5	Isol. from Micromonospora olivoasterospora
P	98470	331.154	6.77609	C19H22O5	330.147	-0.0729978	Antibiotic MM 240	C19H22O5	Prod. by Micromonospora sp. P6157
P	103234	331.165	16.2724	C5H23N12OPS	330.158	-1.05434	Quinocarcin	C18H22N2O4	Isol. from Streptomyces melanovinaceus
P	7851	331.175	6.1404	[M+Na-H] 21.9825 m/z adduct of 309.1910 m/z	330.168	-0.352851	Minioluteic acid	C16H26O7	Prod. by Penicillium minio-luteum
P	10261	331.211	15.4852	C6H28N12P2	330.204	-1.55146	3,5,7,15-Tetrahydroxy-8,10-hexadecadienoic acid; (3R*,5R*,7S*,8E,10E,15R)-form, Me ester	C17H30O6	Prod. by a marine-derived Bacillus sp. 09ID194
P	111237	333.097	9.07581	Complex of 183.0678 and 151.0355 m/z	332.09	-0.127676	Nanaomycin A; (-)-form, 4aα,10aα-Epoxide, Me ester	C17H16O7	From Streptomyces sp.
P	99775	333.171	10.8908	C6H27N10P3	332.163	2.85403	Asperfuranone	C19H24O5	Prod. by Aspergillus nidulans
P	102776	333.181	12.7699	[M+NH3] 17.0265 m/z adduct of 316.1549 m/z	332.173	-0.43411	Quinocarcinol	C18H24N2O4	Isol. from Streptomyces melanovinaceus NRRL12388
P	4825	333.191	4.04791	C11H25N8O2P	332.184	1.26707	2-Hydroxy-1,2,3-tridecanetricarboxylic acid; (2S,3S)-form	C16H28O7	Metab. of Penicillium spiculisporum
P	97738	333.206	0.589204	C20H28O4	332.199	-0.307647	Phomactin I	C20H28O4	Prod. by a marine-derived fungus
P	101125	333.217	11.806	C6H29N12PS	332.21	-0.688119	Virantmycin; 3-Dechloro, 3β-hydroxy, amide	C19H28N2O3	Prod. by Streptomyces nitrosporeus 30643
P	102040	334.176	7.19655	C17H23N3O4	333.169	0.224811	Blastmycetin B	C17H23N3O4	Isol. from Streptoverticillium blastmyceticus
P	101700	334.201	5.17589	C6H28N11OPS	333.193	-1.62368	Glaciapyrrole A	C19H27NO4	Metab. of a marine-derived Streptomyces sp. NPS008187
P	39982	335.258	26.8912	C21H34O3	334.251	-0.135826	Pectinatone; (Z)-Isomer	C21H34O3	Metab. of Streptomyces pectinata
P	34182	337.106	19.0673	[M+K-H] 37.9559 m/z adduct of 299.1490 m/z	336.099	-2.07081	Fujianmycin A; 8-Me ether	C20H16O5	Prod. by Streptomyces sp. IA-CAS No.114, Streptomyces griseorubiginosus Q144-2 and the marine-derived Streptomyces sp. B6219
P	102508	337.155	15.2116	C5H24N10O3S2	336.147	0.162131	3-Benzylidene-6-(4-methoxybenzylidene)-2,5-piperazinedione; (3Z,6Z)-form, 6,7-Dihydro, N4-Me	C20H20N2O3	Prod. by a Streptomyces sp.
P	37084	337.237	16.978	[M+K-H] 37.9559 m/z adduct of 299.2818 m/z	336.23	-1.03382	Aphidicolin; 3-Ketone	C20H32O4	Isol. from a basidiomycete
P	100584	339.098	10.5285	C18H14N2O5	338.09	-0.04555	Melanocin A	C18H14N2O5	Prod. by Eupenicillium shearii F80695
P	102988	339.17	14.0644	C20H22N2O3	338.163	-0.454219	Bissecodehydrocyclopiazonic acid	C20H22N2O3	Isol. from Penicillium cyclopium and Aspergillus versicolor
P	99916	339.181	2.34903	C19H30OS2	338.174	2.76693	3-Heptyl-3,4-dihydro-1,6,8-trihydroxy-1H-2-benzopyran-7-carboxylic acid; (1ξ,3ξ)-form, 1-Me ether	C18H26O6	Prod. by Penicillium restrictum
P	11630	339.217	11.5908	C19H30O5	338.209	-0.189232	Biverlactone A; 2,3,4,5-Tetrahydro, 3,4-didehydro(E-)	C19H30O5	Prod. by Penicillium sp. FKI-4429
P	99459	340.166	13.4112	C19H21N3O3	339.158	-0.121772	Neoechinulin A; 3eξ-Hydroxy	C19H21N3O3	Isol. from a marine-derived Penicillium griseofulvum
P	9239	341.138	8.97251	C14H31OP3S	340.131	-0.428952	Tetrangomycin; (ξ)-form, 1ξ,7ξ-Dialcohol, O8-Me	C20H20O5	Prod. by a Streptomyces sp.
P	56675	341.232	1.93536	Complex of 173.1176 and 169.1226 m/z	340.225	0.315086	Octalactin B	C19H32O5	Prod. by a marine Streptomyces sp.
P	40197	341.248	26.4075	C23H32O2	340.24	0.560486	2,2'-Methylenebis[6-tert-butyl-4-methylphenol]	C23H32O2	Reportedly prod. by Aspergillus fumigatus
P	101565	343.129	12.8252	C18H18N2O5	342.122	-0.19116	Pyridindolol; (R)-form, 15,16-Di-Ac	C18H18N2O5	Alkaloid from Streptomyces sp. K93-0711
P	34565	343.154	8.73115	Complex of 183.0918 and 161.0711 m/z	342.147	-0.242586	Antibiotic X 14881B	C20H22O5	Prod. by Actinomyces X 14881
P	100098	343.176	8.70654	C18H22N4O3	342.169	-0.400387	Anacine	C18H22N4O3	Metab. of marine-derived and terrestrial Penicillium aurantiogriseum. Also from Penicillium polonicum
P	113528	343.212	10.5843	Complex of 188.1720 and 156.0478 m/z	342.204	0.0108123	Albocycline M8	C18H30O6	Prod. by Streptomyces bruneogriseus
P	100977	344.16	1.33774	C5H22N13OPS	343.153	-0.86492	Porothramycin A	C18H21N3O4	Prod. by a Streptomyces albus strain
P	35260	345.097	15.0206	C13H21N4OPS2	344.089	-0.530385	Frenolicin B; 5a,11a-Epoxide	C18H16O7	Prod. by Streptomyces sp. UCF 76
P	98450	345.169	9.94079	C12H28N2O7S	344.162	-1.70472	Antibiotic X 14881B; 5,6-Dihydro	C20H24O5	Prod. by Actinomyces sp.
P	94958	345.242	27.115	C9H33N10PS	344.235	-0.813978	Penostatin D; (-)-form, 9-Ketone	C22H32O3	Isol. from a Penicillium sp. and Isaria tenuipes
P	36787	345.3	22.765	C20H40O4	344.293	-0.343893	Glycerol 1-alkanoates; Glycerol 1-(15-methylhexadecanoate)	C20H40O4	Prod. by Streptomyces sp. OM-23209
P	103076	346.082	2.86013	C13H22N3P3S	345.075	1.25886	Tubercidin; 5'-O-Sulfamoyl	C11H15N5O6S	From Streptomyces mirabilis
P	100272	346.238	19.515	C21H31NO3	345.23	-0.352808	4-Amino-3-hydroxybenzoic acid; 2E,7ξ-Tetradecadienyl ester	C21H31NO3	Prod. by marine bacterium SANK 71896
P	101053	347.113	8.3418	Complex of 184.5670 and 163.5529 m/z	346.106	1.37848	Frenolicin	C18H18O7	Isol. from Streptomyces fradiae
P	87015	347.258	18.5366	C22H34O3	346.251	-0.660215	A 88696F; 4-Deoxy	C22H34O3	Prod. by Streptomyces sclerotialus
P	102697	348.171	9.45208	C6H17N15O3	347.164	1.18878	Cyclo(phenylalanyltryptophyl); (3S,6S)-form, N4-Me	C21H21N3O2	Prod. by Streptomyces ipomoeae
P	99550	349.165	6.77774	Complex of 167.1069 and 183.0651 m/z	348.158	2.55746	Abyssomicin I	C19H24O6	Prod. by Streptomyces sp. CHI39
P	56819	349.237	16.9596	C21H32O4	348.23	-0.273382	Mycinamycin VI; Aglycone, 21-deoxy	C21H32O4	From Micromonospora griseorubida
P	100032	350.15	10.588	C20H19N3O3	349.143	-0.221399	Cyclo(tryptophanyltyrosyl); (3S,6S)-form	C20H19N3O3	Prod. by a marine-derived Aspergillus niger EN-13 and from Bacillus subtilis B38
P	102027	351.137	5.17589	Complex of 167.0130 and 185.1298 m/z	350.129	2.2923	Isochromophilone III; (+)-form, 1,8a-Didehydro	C19H23ClO4	From Penicillium multicolor
P	99275	351.179	6.26609	CH14N22O	350.172	-2.58044	Aigialomycin D; 7-Epimer, 5,6-dihydro, 15-Me ether	C19H26O6	Prod. by Paecilomyces sp. SC0924
P	101867	351.216	25.3891	C20H30O5	350.209	-0.313812	Kromycin	C20H30O5	Prod. by Streptomyces venzuelae. Anhydro-aglycone of Picromycin
P	100902	351.228	8.03509	C19H30N2O4	350.221	0.0710981	2-Nitro-4-(3,7,11-trimethyl-2,6,10-dodecatrienyl)-1H-pyrrole; 2',3'-Dihydro, 2'R,3'S-dihydroxy	C19H30N2O4	Prod. by a marine-derived Streptomyces sp. CNQ-509
P	101097	352.165	14.3665	C20H21N3O3	351.158	-0.421747	Cycloechinulin; (R)-form	C20H21N3O3	Prod. by Aspergillus novofumigatus CBS117520
P	99965	352.175	13.0618	C13H30N5PS2	351.168	-0.317796	Harzianic acid; N-De-Me	C18H25NO6	Prod. by fungus strain F-1531
P	102934	352.191	24.6097	C22H25NO3	351.183	-0.133264	Leporine A; O-De-Me	C22H25NO3	Isol. from fungal strain OSI 54042
P	99120	353.197	9.184	C20H32OS2	352.189	2.45181	Penicillone A	C19H28O6	Metab. of Penicillium sp. F11
P	80847	353.231	12.9112	C14H33N4O4P	352.224	-2.96515	Picromycin; 12-Deoxy, aglycone	C20H32O5	Isol. from Streptomyces venezuelae
P	103649	353.269	1.72662	[M+Na-H] 21.9825 m/z adduct of 331.2847 m/z	352.262	0.459886	Betaenone G	C21H36O4	Prod. by the marine-derived Microsphaeropsis sp. Stamm 6288
P	102806	354.227	17.1217	CH19N23	353.22	-1.96478	Cinnabaramide D; 12-Deoxy	C19H31NO5	Prod. by Streptomyces sp. strain JS360
P	103112	354.243	25.0795	C23H31NO2	353.235	0.0331224	Lecanindole D	C23H31NO2	Prod. by Verticillium lecanii 6144
P	119759	355.117	16.8116	C6H25N6O5P3	354.11	-1.12281	Tetrangomycin; (ξ)-form, 11-Hydroxy, 1ξ-alcohol, O8-Me	C20H18O6	Prod. by a Streptomyces sp.
P	101464	355.153	10.7322	Complex of 153.0911 and 203.0702 m/z	354.146	-2.19881	Cuevaene A	C21H22O5	Prod. by Streptomyces sp. HKI 0180 and the marine-derived Streptomyces sp. 30503
P	100341	355.238	19.9703	C22H30N2O2	354.231	0.0488382	2-(Cinnamoylamino)dodecahydrocyclodecoxazole	C22H30N2O2	Prod. by Streptomyces sp. CIBYL1
P	100031	356.207	6.10459	C13H34N5PS2	355.199	-0.454956	Antibiotic H 85	C18H29NO6	Prod. by Streptomyces hygroscopicus 468a
P	17540	357.133	9.10939	CH24N14P4	356.126	-0.332467	Antibiotic X 14881B; 4β-Hydroxy, 6a-deoxy, 6a,12a-didehydro, 6a,12a-epoxide	C20H20O6	Prod. by a Streptomyces sp. Y-83,30683
P	99342	357.181	8.35463	C20H24N2O4	356.174	0.0662598	Diazaquinomycin B	C20H24N2O4	Isol. as minor component from Streptomyces sp. OM-704
P	75611	357.191	11.2369	Complex of 207.1020 and 151.0966 m/z	356.183	-0.310233	Antibiotic SEN 366D1	C18H28O7	Prod. by Streptomyces sp. SEN366-BP577
P	37250	357.227	20.0296	C14H37N4PS2	356.219	-1.16613	Octalactin B; 10β,11β-Epoxide	C19H32O6	Prod. by a marine Streptomyces sp.
P	100240	357.25	8.06162	C17H32N4O4	356.242	-0.210812	Geralcin C	C17H32N4O4	Prod. by Streptomyces sp. LMA-545
P	100756	358.155	8.06162	C14H33NOP2S2	357.148	0.328156	1-Acetyl-β-carboline-3-carboxylic acid; 2-Phenylethylamide	C22H19N3O2	Prod. by Marinactinospora thermotolerans SCSIO 00652
P	100721	359.279	13.6767	C20H38O5	358.272	-0.500737	3-Hydroxydecanoic acid; (R)-form, 3-O-(3R-Hydroxydecanoyl)	C20H38O5	Prod. by many Pseudomonas sp., Burkholderia pseudomallei and Serratia rubidaea
P	61061	359.315	24.3576	C21H42O4	358.308	-0.58525	Glycerol 1-alkanoates; Glycerol 1-(16-methylheptadecanoate)	C21H42O4	Prod. by Streptomyces sp. OCU-42815
P	37443	360.253	23.7835	C22H33NO3	359.246	-0.383024	9(11),15-Pimaradien-3-ol; (ent-3β,8α)-form, O-(2-Amino-2-oxoacetyl)	C22H33NO3	Metab. of Streptomyces sp. KO-3988
P	72435	361.048	4.03179	C9H19N2O7P3	360.041	1.30485	Fluostatin A; 2,3-Dihydro, 3R-chloro, 2S-hydroxy, 1R-alcohol	C18H13ClO6	Prod. by Streptomyces sp. strain Acta 1383 and Micromonospora rosaria N160
P	96017	361.237	10.991	Complex of 175.0993 and 187.1443 m/z	360.23	-0.778669	Actinofuranone A; 2'-Deoxy, 2',3'-didehydro(E-)	C22H32O4	Prod. by Streptomyces sp. CNQ766
P	1576	362.191	7.23614	[M+Na-H] 21.9825 m/z adduct of 340.2093 m/z	361.184	-2.35337	Antibiotic BE 16627; Antibiotic BE 16627A	C15H27N3O7	Also prod. by Kitasatospora owasenea sp. No. 4418
P	100377	362.24	12.0793	C10H28N13P	361.233	0.841563	Negamycin; (3R,5R)-form, 6-N-Leucyl	C15H31N5O5	Prod. by Streptomyces purpureofuscus
P	46377	363.107	7.43953	Complex of 190.0024 and 174.1127 m/z	362.1	-0.702292	Arizonin C3; 4,8-Di-O-de-Me	C18H18O8	From Actinoplanes arizonaensis
P	97959	363.18	6.99275	Complex of 161.1174 and 203.0707 m/z	362.172	-1.62988	Antibiotic F01-1358A	C20H26O6	Prod. by Penicillium brevicompactum F01-1358
P	121003	363.237	8.60936	Complex of 181.0972 and 183.1493 m/z	362.23	-0.840901	3-Hydroxyundecanoic acid; (R)-form, Me ester, O-α-L-rhamnopyranoside	C18H34O7	Isol. from an unidentified mangrove-derived fungus
P	39960	363.252	18.6152	C16H35N4O3P	362.245	-1.60885	A 88696F	C22H34O4	Prod. by Streptomyces sclerotialus
P	102144	364.212	12.6317	C20H29NO5	363.205	0.174833	Virantmycin; 3-Dechloro, 3-methoxy, 2'ξ-hydroxy	C20H29NO5	Prod. by a marine-derived Streptomyces sp. B7801
P	101364	365.197	13.9975	Complex of 183.1018 and 183.1018 m/z	364.189	2.00089	13,16-Epoxy-7,12-dihydroxy-6,14-dioxo-3-cleroden-15-al; (7β,8βH,12R,13R)-form	C20H28O6	Prod. by Kitasatospora sp. and Streptomyces sp.
P	48663	365.231	16.3875	C3H20N22	364.224	-2.51438	Pteridic acid A	C21H32O5	Prod. by Streptomyces hygroscopicus TP-A0451 isol. from Pteridium aquilinum
P	38046	365.268	27.4112	C16H37N4O3P	364.261	-1.45006	Delactonmycin	C22H36O4	Prod. by Streptomyces sp. A92-308902
P	99233	366.264	22.9631	C21H35NO4	365.257	0.215191	Antibiotic Ro 09-1547; 4-Me ether, 3-O-(dimethylaminoacetyl)	C21H35NO4	Prod. by Penicillium restrictum
P	19367	367.082	1.49952	Complex of 198.0417 and 170.0482 m/z	366.075	0.60015	Bactobolin A; 5-Deoxy	C14H20Cl2N2O5	Prod. by Burkholderia thailandensis E264 and Pseudomonas sp.
P	78141	367.117	10.4644	C15H29O2P3S	366.11	-0.555843	1,8-Dihydroxy-2-(3-hydroxy-1-oxo-2-hexenyl)-3-methylanthraquinone	C21H18O6	Prod. by blocked mutants of Microbispora rosea ssp. hibaria TP-A0121
P	57886	367.176	10.2507	C4H22N12O8	366.168	1.41219	Antibiotic LL-Z 1640-2; 5,6-Dihydro, 7R-alcohol	C19H26O7	Prod. by Paecilomyces sp. SC0924
P	106581	367.211	7.8371	C15H35N4PS2	366.204	-0.838057	Platencin A7	C20H30O6	Prod. by a mutant of Streptomyces platensis MA7339
P	99948	367.238	13.2923	C23H30N2O2	366.231	-0.286158	Fumigaclavine C	C23H30N2O2	Alkaloid prod. by terrestrial and marine Aspergillus fumigatus
P	99219	367.247	19.2861	C3H22N22	366.24	-1.57328	Monacolinic acid J; 1-Deoxy, 8-hydroxy, Et ester	C21H34O5	Prod. by Aspergillus terreus ATCC 20541
P	48463	367.263	27.9029	C17H38N2O4S	366.255	-1.13254	Decalpenic acid	C25H34O2	Prod. by Penicillium verruculosum CR37010
P	100802	368.124	6.44941	[M+K-H] 37.9559 m/z adduct of 330.1694 m/z	367.116	-1.49326	2,5-Diamino-1,4-benzoquinone; 2-N-[1S-Carboxy-2-(1H-indol-3-yl)ethyl], 5-N-Ac	C19H17N3O5	Prod. by Streptomyces sp. DB634
P	34208	369.133	28.3178	C2H24N14P4	368.126	-0.26567	Mutactimycin A; De(glycosyloxy)	C21H20O6	Prod. by Streptomyces sp. 1254
P	46269	369.227	7.79846	Complex of 169.1225 and 201.1124 m/z	368.219	-1.20146	13,16-Epoxy-7,12,14,15-tetrahydroxy-3-cleroden-6-one	C20H32O6	Prod. by Nocardia sp. SANK 64282
P	102363	370.027	10.6758	C6H22N5OP3S3	369.02	2.9966	Pluracidomycin C2	C11H15NO9S2	Prod. by Streptomyces pluracidomyceticus
P	101803	370.222	16.9428	C19H31NO6	369.215	-0.00947957	Cinnabaramide D	C19H31NO6	Prod. by Streptomyces sp. strain JS360
P	6479	371.185	16.6272	[M+Na-H] 21.9825 m/z adduct of 349.2010 m/z	370.178	-0.813392	Furaquinocin H; 1',5',6'-Trideoxy	C22H26O5	Prod. by Streptomyces sp. KO-3988
P	50706	371.196	19.1621	C21H26N2O4	370.189	-0.266891	Antibiotic C 13648	C21H26N2O4	Prod. by Streptomyces antibioticus C13648
P	102168	371.29	28.4736	C20H38N2O4	370.283	-0.0791286	Antibiotic 1024 SY 1	C20H38N2O4	Isol. from Streptoverticillium 1024SY1, FERM P-7157
P	22117	373.237	26.7498	C23H32O4	372.23	0.370201	Okilactomycin D	C23H32O4	Prod. by Streptomyces scabrisporus F-117187
P	40983	373.331	25.8085	C22H44O4	372.324	0.269658	Glycerol 1-alkanoates; Glycerol 1-(16-methyloctadecanoate)	C22H44O4	Prod. by Streptomyces sp. OCU-42815
P	102791	374.208	25.8288	C13H35N5OS3	373.2	0.475616	Asperparaline A; 16-Oxo	C20H27N3O4	Prod. by Aspergillus sp. IMI 337664
P	85559	375.107	9.80924	C13H29O4P3S	374.1	-0.585672	Gephyromycin	C19H18O8	Prod. by Streptomyces griseus strain NTK 14
P	52489	375.18	8.37447	Complex of 165.0660 and 211.1197 m/z	374.173	-0.256566	Cochleamycin A	C21H26O6	Prod. by a Streptomyces sp.
P	102483	375.191	12.4554	Complex of 171.1493 and 205.0496 m/z	374.184	-0.605317	Trichostatin A; N-Deoxy, N-(1S-carboxy-2-hydroxyethyl)	C20H26N2O5	Prod. by Streptomyces sp. 26634
P	99486	376.248	15.8898	[ACN-H] 40.05 m/z 40.0500 m/z adduct of 336.1987 m/z	375.241	-0.515402	9(11),15-Pimaradien-3-ol; (ent-3β,8α)-form, O-(2-Hydroxyamino-2-oxoacetyl)	C22H33NO4	Metab. of Streptomyces sp. KO-3988
P	101540	377.113	18.9117	C15H27N2OP3S	376.106	1.3015	Altemicidin	C13H20N4O7S	Prod. by Streptomyces sioyaensis
P	99746	377.16	1.30819	C5H20N12O8	376.153	1.14448	14(5→6)-Abeo-2,3-epoxy-1,8,9,14-tetrahydroxy-13-nor-5,7,9-eremophilatrien-11-one; (1β,2α,3α)-form, 9-Me ether, 14-angeloyl	C20H24O7	Constit. of Parasenecio deltophylla
						-2.40726	Verrucine A	C21H20N4O3	Prod. by Penicillium verrucosum
P	81675	377.196	13.5791	C13H34N2O6P2	376.189	1.66379	Amphidinolide O	C21H28O6	Isol. from the marine dinoflagellate Amphidinium sp. associated with platyhelminth Amphiscolops sp.
P	101428	379.175	15.9052	C7H27N10O4PS	378.168	-0.905682	Homoabyssomicin A	C20H26O7	Prod. by Streptomyces sp. Ank 210
P	41243	379.247	16.0312	C22H34O5	378.24	-1.0644	Actinofuranone A	C22H34O5	Prod. by a marine-derived Streptomyces sp. CNQ766 and from Streptomyces antimycoticus NT17
P	100191	380.244	13.0618	C22H29N5O	379.237	2.93248	Antibiotic Ro 09-1547; 4-Me ether, 3-O-(acetamidoacetyl)	C21H33NO5	Prod. by Penicillium sp. NR6564
P	17527	381.155	6.67152	Complex of 171.9919 and 210.1724 m/z	380.148	2.29437	Paecilomycin B	C19H24O8	Prod. by Paecilomyces sp. SC0924
P	99225	381.228	10.3294	C22H36OS2	380.221	2.80022	Galbonolide D	C21H32O6	Prod. by Streptomyces galbus ssp. eurythermus
P	101884	382.212	13.9471	C22H27N3O3	381.205	-0.224813	Tryprostatin A	C22H27N3O3	Prod. by the marine-derived Aspergillus fumigatus
P	46237	383.206	7.63258	Complex of 185.1150 and 199.0966 m/z	382.199	-0.937469	Antibiotic A 26771B	C20H30O7	Prod. by Penicillium turbatum
P	101372	383.217	6.19152	CH18N24O	382.21	-2.07059	Heronapyrrole C	C19H30N2O6	Prod. by a marine-derived Streptomyces sp. CMB-M0423
P	101189	383.244	11.6911	C14H34N6O4S	382.236	1.94697	Homononactic nonactic dilactone	C21H34O6	Prod. by a strain of Streptomyces globisporus
P	103020	384.135	4.84736	Complex of 158.0030 and 227.1392 m/z	383.127	0.938853	Benzomalvin B; 19S,20-Dihydro, 20R-hydroxy, N-de-Me	C23H17N3O3	Prod. by Aspergillus novofumigatus CBS117520
P	51980	385.093	1.48543	Complex of 197.0117 and 189.0874 m/z	384.086	2.57261	Tetracenomycin F2	C20H16O8	Prod. by Streptomyces glaucescens
P	102119	385.234	16.7921	Complex of 173.0786 and 213.1637 m/z	384.227	2.48187	2-Nitro-4-(3,7,11-trimethyl-2,6,10-dodecatrienyl)-1H-pyrrole; 2',3',10',11'-Tetrahydro, 2'S,3'ξ,10'R,11'-tetrahydroxy	C19H32N2O6	Prod. by a marine-derived Streptomyces sp. CMB-M0423
P	101298	387.239	8.8622	Complex of 191.1279 and 197.1174 m/z	386.232	2.84416	Nonactyl nonactoate	C20H34O7	Prod. by Streptomyces sp. JA 5909-1
P	101024	387.274	16.8827	C21H38O6	386.267	-0.0595443	Erythronolide A; 6,12-Dideoxy	C21H38O6	From Streptomyces erythreus
P	41616	387.289	31.1505	C12H39N10PS	386.281	-1.57268	Fusarielin C	C25H38O3	Prod. by Fusarium sp. K432
P	124747	388.248	20.747	[M+NH3] 17.0265 m/z adduct of 371.2197 m/z	387.24	-1.34438	Chejuenolide A	C23H33NO4	Isol. from the marine bacterium Hahella chejuensis (KCTC 2396)
P	78721	389.195	7.98594	Complex of 171.9918 and 218.2113 m/z	388.188	-1.14094	Macquarimicin B	C22H28O6	Prod. by Micromonospora chalcea Ab 969j
P	102613	390.181	22.9003	C8H27N11O3S2	389.174	0.143381	Aszonalenin; (-)-form, 6-Hydroxy	C23H23N3O3	Prod. by Aspergillus sp. PSU-RSPG185
P	102303	390.218	16.7017	C9H23N15O3	389.211	0.78929	Isoechinulin A; 3e,3h-Didehydro	C24H27N3O2	Isol. from Aspergillus ruber and a marine-derived Penicillium griseofulvum
P	46820	390.272	20.9613	C18H39N5S2	389.265	2.55457	Fortimicin KE; 4-Epimer, 5-deoxy, 6'-N-Me, 1-N-(aminoacetyl)	C17H35N5O5	Prod. by Streptomyces tenjimariensis
P	52858	391.175	13.3521	Complex of 196.0481 and 196.1334 m/z	390.168	-0.802475	Tenellic acid B; 1'''-Alcohol	C21H26O7	Prod. by a mangrove-derived Penicillium sp. MA-37
P	99455	391.187	10.6173	C13H34N4O3S3	390.179	0.406993	Nitrosporin	C20H26N2O6	Prod. by Streptomyces nitrosporeus
P	87317	393.203	11.2824	C13H28N8O4S	392.195	1.8682	Hunanamycin A	C20H28N2O6	Prod. by a marine-derived Bacillus hunanensis SNA-048
P	80991	393.3	31.7044	C24H40O4	392.292	-0.919976	Elasnin	C24H40O4	Prod. by Streptomyces noboritoensis
P	78379	393.315	36.2924	C28H40O	392.308	0.0624509	Citreoanthrasteroid B	C28H40O	Metab. of Penicillium citreo-viride
P	16125	393.336	35.4741	C25H44O3	392.329	-0.153188	3-Eicosylidenedihydro-4-hydroxy-5-methylene-2(3H)-furanone; (3Z,4R)-form	C25H44O3	Prod. by Actinomadura miaoliensis BCRC 16873
P	60043	394.233	5.96078	Complex of 222.1127 and 173.1287 m/z	393.226	-2.1021	Valistatin	C20H31N3O5	Prod. by Streptomyces sp. SL 20209
P	3931	394.236	25.525	[M+K-H] 37.9559 m/z adduct of 356.2790 m/z	393.228	1.32417	Cypridina Oxyluciferin	C21H27N7O	Isol. from Cypridina luciferin
P	102729	395.163	10.2911	C6H27N12O2PS2	394.156	-0.906747	Trichostatin A; N-Deoxy, N-(2-sulfoethyl)	C19H26N2O5S	Prod. by a marine-derived Streptomyces sp. RM72
P	104246	395.242	9.91498	Complex of 157.1225 and 239.1282 m/z	394.235	-1.47957	E 492	C22H34O6	Prod. by Streptomyces sp. Eco86
P	46184	397.164	10.9903	Complex of 175.5913 and 222.5806 m/z	396.157	-0.702246	Penicitrinone A; 3β-Hydroxy	C23H24O6	Prod. by Penicillium notatum B-52
P	18086	397.165	7.75005	Complex of 158.0030 and 240.1706 m/z	396.158	-1.25556	1-Acetyl-β-carboline-3-carboxylic acid; 2-[(1H-Indol-3-yl)ethyl]amide	C24H20N4O2	Prod. by Marinactinospora thermotolerans SCSIO 00652
P	102668	398.29	15.1082	[M+NH3] 17.0265 m/z adduct of 381.2632 m/z	397.283	0.0025171	Valilactone	C22H39NO5	Prod. by Streptomyces sp. strain MG147-CF2
P	47723	399.143	23.6257	C18H30N2P4	398.136	-1.45704	1-Ethyl-3,8-dihydroxyanthraquinone; 3-O-(2,6-Dideoxy-β-D-arabino-hexopyranoside)	C22H22O7	Prod. by a marine-derived Streptomyces sp.
P	102590	399.227	19.6078	C10H31N12OPS	398.22	-0.857063	5,5'-(1,10-Decanediyl)bis[2-pyridinecarboxylic acid]; Mono-Me ester	C23H30N2O4	Prod. by Penicillium sp. BCC16054
P	101778	400.186	4.05784	C8H26N13O2PS	399.179	-0.744527	Bioxalomycin α1; 10,13-Quinone, N-Me	C21H25N3O5	From Streptomyces viridostaticus ssp. littoralis
P	48153	401.123	16.8066	[M+Na-H] 21.9825 m/z adduct of 379.1387 m/z	400.116	0.273671	Daunomycin; Aglycone, 13R-alcohol	C21H20O8	From Streptomyces coeruleorubidus and Streptomyces peuceticus
P	100087	401.29	18.1888	C22H40O6	400.283	0.337512	3,8-Dihexyl-4,9-dihydroxy-5,10-dimethyl-1,6-dioxecane-2,7-dione	C22H40O6	Prod. by Streptomyces antibioticus
P	103181	401.363	29.7017	C24H48O4	400.355	0.335452	Glycerol 1-alkanoates; Glycerol 1-(18-methyleicosanoate)	C24H48O4	Prod. by Streptomyces sp. OCU-42815
P	102037	402.191	11.5796	C22H27NO6	401.184	0.00174484	Tirandamycin A; 11,12-Deepoxy, 11,12-didehydro	C22H27NO6	Prod. by the marine-derived Streptomyces sp. 307-9
P	51487	402.264	21.9934	C24H35NO4	401.257	-0.200869	Piericidin; Piericidin A1, O5-De-Me	C24H35NO4	Prod. by Streptomyces sp. NK 170204
P	100210	403.103	15.79	Complex of 182.9853 and 221.1248 m/z	402.096	2.13059	Griseusin B; (-)-form, 9R-Hydroxy, Î³-lactone, O-de-Ac	C20H18O9	Prod. by Streptomyces griseus
P	119686	403.139	8.02851	Complex of 217.0401 and 187.1077 m/z	402.131	-0.562751	Wailupemycin A	C21H22O8	Prod. by Streptomyces maritimus
P	3908	404.192	15.8721	C11H29N7O7S	403.185	-1.43656	Melanostatin	C19H25N5O5	Prod. by Streptomyces clavifer N924-2
P	100811	405.119	13.9344	Complex of 190.9795 and 215.1464 m/z	404.112	2.87545	Griseusin B; (+)-form, O-De-Ac	C20H20O9	Prod. by Streptomyces sp. IFM 11307
P	100823	406.259	13.5937	C10H36N11O2PS	405.251	-0.741268	Korormicin B	C23H35NO5	Prod. by Pseudoalteromonas sp. F-420
P	101567	407.21	19.8223	[M+K-H] 37.9559 m/z adduct of 369.2537 m/z	406.202	-2.06005	3-Alkanoyl-4-hydroxy-5-(hydroxymethyl)-2(5H)-furanones; 3-Hexadecanoyl-4-hydroxy-5-(hydroxymethyl)-2(5H)-furanone, Ca salt	C21H34CaO5	Prod. by Streptomyces sp. RK88-682
P	33550	409.164	22.1176	C5H28N14P4	408.157	-0.298904	Rubiginone A1; 4-O-(2-Methylpropanoyl)	C24H24O6	Prod. by Streptomyces griseorubiginosus Q144-2
P	61023	409.194	24.4184	[M+Na-H] 21.9825 m/z adduct of 387.2117 m/z	408.187	-0.478212	Blasticidin S; N-De-Me	C16H24N8O5	From Streptomyces griseochromogenes IFO 13413
P	99665	409.233	6.13374	C21H32N2O6	408.226	0.205278	Antibiotic Y 05460M-A	C21H32N2O6	Prod. by a Bacillus sp. Y-05460M
P	115872	409.274	26.7431	C12H32N12O4	408.267	1.2389	Prugosene C1	C27H36O3	Prod. by a marine-derived Penicillium rugulosum (KF021)
P	31026	410.28	24.714	[M+K-H] 37.9559 m/z adduct of 372.3260 m/z	409.273	-0.303465	Marineosin A	C25H35N3O2	Prod. by a marine-derived Streptomyces-related sp. CNQ-617
P	41966	411.18	15.5026	C17H34N2O3S3	410.173	0.572441	Aspercyclide A	C24H26O6	Prod. by an Aspergillus sp.
P	100853	411.275	17.4368	C16H38N6O4S	410.267	1.48757	Protylonolide; 23-Hydroxy	C23H38O6	Prod. by Streptomyces KA 464 and a Micromonospora sp. YS-02930K
P	101237	412.259	22.2021	C11H34N13PS	411.252	-0.650696	Fructigenine B; N6-(Methoxymethyl), N-de-Ac	C24H33N3O3	Prod. by a marine-derived Penicillium sp.
P	77995	413.16	1.31141	Complex of 179.0040 and 235.1653 m/z	412.153	1.31189	12-Carboxymonascorubrin	C23H24O7	Prod. by Penicillium sp. AZ
P	79140	414.3	13.6456	C13H40N11PS	413.293	-0.680873	Piericidin; Piericidin A3, 5-Demethoxy	C26H39NO3	From Streptomyces karnatakensis and Streptomyces pactum
P	52101	415.175	10.9345	Complex of 176.0136 and 240.1707 m/z	414.168	-0.288047	Purpactin B	C23H26O7	Prod. by Penicillium purpurogenum
P	6874	415.175	11.0573	[ACN-H] 40.05 m/z 40.0500 m/z adduct of 375.1271 m/z	414.168	0.210784	Penicillide; (S)-form, 1'-Ac	C23H26O7	Prod. by Penicillium purpurogenum, Penicillium vermiculatum and the mangrove-derived Guignardia sp. No. 4382
P	102714	416.279	20.5478	C12H38N11OPS	415.272	-0.501358	Piericidin; Piericidin A1	C25H37NO4	Isol. from Streptomyces pactum and other spp. incl. the marine-derived Streptomyces sp. strains B8112 and SCSIO 03032
P	100311	417.166	4.05784	C21H24N2O7	416.158	-0.0990008	Oxopropaline D; (R)-form, 2'-O-α-L-Rhamnopyranoside	C21H24N2O7	Prod. by Streptomyces sp. G324
P	1009	417.24	7.85329	C16H42N4P2S2	416.233	-0.24986	O-Dealkylcyclophostin A; O-Tetradecyl	C21H37O6P	Prod. by Streptomyces sp. DSM 13381
P	121450	417.248	15.0678	Complex of 209.1536 and 209.1021 m/z	416.241	0.247453	Erythronolide H	C21H36O8	Prod. by Actinopolyspora sp. YIM 90600
P	20709	418.244	17.3172	C20H35NO8	417.236	-0.0733397	Rinamycin	C20H35NO8	Prod. by Streptomyces venezuelae TÃ¼ 1102
P	100262	419.183	8.87566	C19H31O8P	418.176	-0.408919	Ligerin	C20H31ClO7	Metab. of a marine-derived Penicillium sp.
P	29793	419.206	16.3172	C18H35N4OPS2	418.199	-0.306313	Citreoviridinol; 13-Epimer	C23H30O7	From. Penicillium pedemontanum
P	53879	419.265	15.6814	Complex of 211.1442 and 209.1290 m/z	418.258	2.15561	Erythronolide A	C21H38O8	Prod. by Streptomyces antibioticus
P	99759	419.265	6.19152	C22H34N4O4	418.258	-0.129824	Aspochracin; N9-De-Me	C22H34N4O4	Prod. by the marine-derived Aspergillus sclerotiorum Huber Sp080903f04 and Aspergillus insulicola
P	100562	421.257	5.11599	Complex of 185.1298 and 237.1349 m/z	420.25	-2.35526	Penostatin K	C24H36O6	Isol. from a Penicillium sp. separated from a marine alga
P	52509	421.28	7.97203	C22H44O3S2	420.273	-1.169	Cyclo(isoleucylprolylleucylprolyl); (all-L)-form	C22H36N4O4	Prod. by a marine-derived Nocardiopsis sp.
P	34614	422.306	36.1124	C28H39NO2	421.298	0.363875	Aflavinine; 20β-Hydroxy	C28H39NO2	Prod. by Aspergillus flavus and Tricladium sp. GU288817
P	103184	423.249	13.6145	Complex of 229.1437 and 195.1129 m/z	422.242	0.55158	Antibiotic PM 94128	C22H34N2O6	Prod. by a marine Bacillus sp. PhM-PHD-090
P	33564	425.196	28.1975	C20H25N8OP	424.189	0.686723	Naphthablin; 3-De(acyloxy), 1,2-didehydro	C25H28O6	Prod. by Streptomyces sp. RI24
P	102281	425.207	17.2115	Complex of 211.1441 and 215.0703 m/z	424.2	0.126591	JBIR 107	C24H28N2O5	Prod. by the marine-derived Streptomyces tateyamensis NBRC 105047
P	5144	425.268	26.5431	C14H37N10OPS	424.261	-0.849948	Brevione A; 1,2-Dihydro	C27H36O4	Constit. of Penicillium brevicompactum
P	99767	425.313	14.6851	C22H40N4O4	424.305	0.773972	Cyclo(isoleucylvalylvalylleucyl)	C22H40N4O4	Isol. from an unidentified marine-derived fungus
P	68334	425.342	31.758	[M+Na-H] 21.9825 m/z adduct of 403.3583 m/z	424.334	0.276669	Citreoanthrasteroid	C29H44O2	Metab. of Penicillium citreo-viride
P	102246	426.202	10.1129	Complex of 173.0786 and 254.1285 m/z	425.195	-1.1884	Cyclotryprostatin A; 13-Me ether	C23H27N3O5	Prod. by Aspergillus fumigatus strains BM939 and YK-7 and Aspergillus sydowii SCSIO 00305
P	71900	427.284	20.9156	C14H39N10OPS	426.277	-1.02539	Subglutinol A	C27H38O4	Metab. of Fusarium subglutinans
P	72877	427.321	31.0824	C28H42O3	426.313	-0.200088	Secocitreoanthrasteroid	C28H42O3	Metab. of Penicillium citreo-viride
P	100603	429.213	6.01713	C22H28N4O5	428.206	0.164173	Cyanonaphthyridinomycin; Hydroquinone	C22H28N4O5	Isol. from a cyanide-treated broth of Streptomyces lusitanus
P	101573	429.286	18.4554	C11H37N14PS	428.278	2.39097	Phycomycin	C23H40O7	Prod. by Streptomyces sp. C 44
P	70356	431.316	26.0145	C27H42O4	430.308	-0.155935	Ophiobolin H; 21α-Methoxy, 5-Me ether	C27H42O4	Metab. of a marine-derived Aspergillus sp.
P	101194	432.249	13.0618	C17H44N3OP3S	431.242	-0.638157	Epostatin	C23H33N3O5	Prod. by Streptomyces sp. MJ995-OF5
P	101975	432.275	24.6097	C25H37NO5	431.267	0.127531	Piericidin; Piericidin A1, 11',12'-Epoxide	C25H37NO5	Isol. from Streptomyces pactum
P	14273	433.114	9.46453	C15H33O4P5	432.107	2.45519	Griseusin D	C21H20O10	Prod. by Nocardiopsis sp.
P	17442	433.233	27.6017	C15H36N4O8S	432.225	-1.31019	Platensimide A	C23H32N2O6	Prod. by Streptomyces platensis MA7327
P	10789	435.252	7.87648	C22H35N4O3P	434.245	-1.24193	Lincomycin; N,S-Di-de-Me, N,S-di-Et	C20H38N2O6S	Prod. by Streptomyces lincolnensis with ethionine
P	67538	437.233	7.79992	Complex of 235.1694 and 203.0710 m/z	436.225	1.16179	Arisugacin E; 4a-Deoxy, 3-ketone	C27H32O5	Prod. by Penicillium sp. FO-4259-11
P	102425	437.291	23.7382	C26H44OS2	436.283	2.07595	Antibiotic NBRI 17671; 3'-Aldehyde	C25H40O6
P	4431	438.275	15.8548	Complex of 285.6040 and 153.6796 m/z	437.268	0.41462	Fructigenine B; N-De-Ac, N6-butanoyl	C26H35N3O3	Prod. by a marine-derived Penicillium sp.
P	56468	439.305	31.5814	C14H40N12P2	438.297	-1.59024	Antibiotic NBRI 17671	C25H42O6	Prod. by Acremonium sp. CR17671
P	34536	441.154	18.4319	C24H24O8	440.147	-0.00954226	[1,1':4',1''-Terphenyl]-2',3',5'-triol; 2'-O-β-D-Glucopyranoside	C24H24O8	Prod. by Streptomyces sp. F40
P	16956	443.169	7.35561	C18H27N4O7P	442.162	-2.48664	Fumicycline B	C24H26O8	Prod. by Aspergillus fumigatus induced by Streptomyces rapamycinicus
P	46822	443.316	22.7656	[M+K-H] 37.9559 m/z adduct of 405.3589 m/z	442.308	-0.00655651	Paxisterol	C28H42O4	Prod. by Penicillium sp. KAC 1843
P	26143	444.31	15.6325	[M+NH3] 17.0265 m/z adduct of 427.2839 m/z	443.302	-2.54002	Piericidin; Piericidin A3	C27H41NO4	From Saccharomonospora azurea, Streptomyces pactum and Streptomyces flaveolus shaoguanensis
P	42196	445.185	14.3442	Complex of 223.0967 and 223.0967 m/z	444.178	-1.21753	Secopenicillide A; 1'-Aldehyde	C24H28O8	Prod. by Penicillium simplicissimum IFM 53375
P	47886	445.294	28.4951	C14H41N10O2PS	444.287	-0.812987	Terpestacin; 24-Ac	C27H40O5	Prod. by Fusarium proliferatum and Fusarium subglutinans
P	46288	445.331	19.8544	Complex of 207.1906 and 239.1489 m/z	444.324	0.195578	Antibiotic Mer-NF 8054X; 11-Deoxo	C28H44O4	Prod. by Aspergillus spp.
P	42406	447.165	9.09135	[M+Na-H] 21.9825 m/z adduct of 425.1818 m/z	446.157	-0.561909	Alnumycin; 7-Methoxy	C23H26O9	Prod. by Streptomyces griseorubiginosus Mer-K1115
P	1286	447.273	9.30552	Complex of 224.1393 and 224.1393 m/z	446.266	-1.78862	Preaustinoid A; 3α-Alcohol	C26H38O6	Metab. of Penicillium rubrum
P	40650	450.238	22.3736	[M+Na-H] 21.9825 m/z adduct of 428.2565 m/z	449.231	-1.56734	Notoamide C	C26H31N3O4	Prod. by marine-derived Aspergillus spp.
P	103031	451.178	17.5966	Complex of 256.0862 and 196.0970 m/z	450.171	2.95022	Quassidine C; 8-Methoxy, ketone	C27H22N4O3	Alkaloid from the roots of Picrasma quassioides
P	101950	451.223	13.8159	Complex of 199.0754 and 253.1546 m/z	450.215	-0.308963	Antibiotic SF 2415A2	C26H30N2O5	Prod. by Streptomyces aculeolatus SF2415
P	102979	452.276	10.5398	Complex of 270.0889 and 183.1938 m/z	451.269	1.89289	Microtermolide A	C23H37N3O6	Prod. by Streptomyces sp. MspM5
P	99424	453.271	4.81819	C22H36N4O6	452.264	0.178878	Isoleucylamiclenomycylglutamic acid; NIle-Me	C22H36N4O6	Isol. from Streptomyces venezuelae
P	99224	453.286	11.0629	C26H36N4O3	452.279	0.119838	Antiostatin B; Antiostatin B3	C26H36N4O3
P	74760	453.321	20.9457	Complex of 151.0966 and 303.2316 m/z	452.314	0.534806	Trihomononactic acid cyclic dimer	C26H44O6	Prod. by Streptomyces globisporus
P	42049	455.17	18.3787	C13H40N4OP6	454.163	0.0431563	Aranciamycin E; 1-Deoxy, 7-O-(2,3,6-trideoxy-α-L-threo-hexopyranoside)	C25H26O8	Prod. by engineered Streptomyces echinatus
P	101962	455.229	3.85966	Complex of 241.1070 and 215.1280 m/z	454.222	1.04024	Viridic acid	C24H30N4O5	Isol. from Penicillium viridicatum
P	62410	455.265	42.0906	C25H42O3S2	454.258	2.04884	Botcinin B	C24H38O8	Prod. by Botrytis cinerea AEM 211
						-0.892224	Cyclo(leucylprolylphenylalanylprolyl)	C25H34N4O4	Prod. by the marine-derived bacteria Pseudoalteromonas sp. and Pseudomonas sp.
P	47356	455.314	26.4177	C3H34N24OS	454.307	-2.8703	Atacamycin A; 9-Demethoxy, 14-deoxy	C29H42O4	Prod. by Streptomyces C38
P	81731	456.295	11.0218	Complex of 174.1279 and 283.1752 m/z	455.287	-1.87815	Methymycin; N-De-Me	C24H41NO7	Prod. by Streptomyces venezuelae ATCC 15439
P	34163	457.149	16.6799	C6H22N18OP2S	456.142	-0.0826497	Butyrolactone I; 1'''-Hydroxy, 2''',3'''-epoxide	C24H24O9	Prod. by a mangrove-derived Aspergillus terreus A8-4
P	107642	457.295	19.9322	[M+Na-H] 21.9825 m/z adduct of 435.3107 m/z	456.287	-0.36534	Aszonapyrone A	C28H40O5	Isol. from Aspergillus zonatus
P	124057	457.33	29.6837	C23H45N4O3P	456.323	-2.75725	Tubelactomicin B	C29H44O4	Prod. by Nocardia sp. MK703-102F1
P	112571	459.165	11.2233	C5H30N14O3P4	458.158	-0.287892	Butyrolactone I; 2''',3'''-Dihydro, 2''',3'''-dihydroxy	C24H26O9	Prod. by Aspergillus terreus BCC 4651
P	34804	459.31	30.7541	C15H43N10O2PS	458.303	-0.918824	Antibiotic Mer-NF 8054X	C28H42O5	Prod. by Aspergillus spp. and Emericella heterothallica
P	42108	461.18	9.61072	[M+K-H] 37.9559 m/z adduct of 423.2228 m/z	460.173	-0.519152	Antibiotic L 29-141	C24H28O9	Constit. of Streptomyces sp. L29-141
P	99772	461.218	7.22142	C11H32N12O4S2	460.211	0.0449794	Lumpidine	C26H28N4O4	Prod. by Penicillium nordicum
P	808	461.266	8.17086	Complex of 163.1330 and 299.1387 m/z	460.259	-0.0751751	O-Dealkylcyclophostin A; O-(12-Hydroxyhexadecyl)	C23H41O7P	Prod. by Streptomyces sp. DSM 13381
P	5411	462.291	5.52727	Complex of 200.1582 and 263.1390 m/z	461.284	-2.2123	Verdamicin	C20H39N5O7	Prod. by Micromonospora grisea NRRL3800 along with Sisomicin; also from Micromonospora cyaneogranulata and Micromonospora rhodorangea NRRL5326
P	48184	462.322	28.2248	C27H43NO5	461.314	0.298278	Antibiotic PF 1163A; 11-Deoxy	C27H43NO5	Prod. by Penicillium sp. PF 1163
P	3919	464.228	14.8636	C19H30N9O3P	463.221	-2.25572	Roquefortine C; 3α,12-Dihydro, N16-ethoxycarbonyl	C25H29N5O4	Prod. by Penicillium aureovirens VKM FW-766
P	42838	465.152	12.3739	[M+Na-H] 21.9825 m/z adduct of 443.1696 m/z	464.145	-0.337826	Fostriecin; Parent hydroxyacid, 5S-hydroxy	C19H29O11P	Prod. by Streptomyces pulveraceus ATCC 31906
P	48217	467.207	20.7375	C7H31N16O2PS2	466.2	0.782284	Staurosporine	C28H26N4O3	Alkaloid from Streptomyces staurosporeus, Streptomyces sp. M 193 and the marine actinomycete strain N96C-47. Isol. from Eudistoma toealensis and its predator Pseudoceros sp.
P	104128	468.332	26.2569	C21H42N9OP	467.325	0.341946	Spirotoamide A	C26H45NO6	Prod. by Streptomyces griseochromogenes JC82-1223
P	55704	470.312	26.3617	C5H36N21O3P	469.305	1.66459	Antibiotic NA 181	C25H43NO7	Isol. from Streptomyces fungicidicus var. chikusanensis
P	70352	471.31	25.2501	C16H43N10O2PS	470.303	-0.869864	Atacamycin A; 9-Demethoxy	C29H42O5	Prod. by Streptomyces sp. C38
P	6480	472.233	14.6281	C26H33NO7	471.226	0.157249	Tetrapetalone C; 2-Deoxy	C26H33NO7	Prod. by Streptomyces sp. USF-4727
P	108026	474.32	26.4614	C10H31N23	473.313	-1.92684	Piericidin; Piericidin A3, 10'-Me ether, 11',12'-epoxide	C28H43NO5	From Streptomyces pactum and Streptomyces piericidicus
P	305	476.228	11.2301	C20H30N9O3P	475.221	0.583939	Lankacidinol; 9ξ-Hydroxy, 2'-ketone	C25H33NO8	Prod. by Streptomyces rochei volubilis
P	19428	476.307	5.23635	C20H45NO11	475.299	-2.7046	Verdamicin; 6'-N-Me	C21H41N5O7	Prod. from Verdamicin by a strain of Micromonospora inyoensis and Micromonospora zionensis NRRL5466
P	23131	477.141	7.32459	C17H28N6O4S3	476.133	1.79677	Antibiotic SB 217452	C16H24N6O9S	Prod. by Streptomyces sp. ATCC 700974. Enzymic cleavage prod. of Albomycin
						0.427401	Streptonigrin; 10'-Demethoxy	C24H20N4O7	Prod. by Streptomyces albus and Streptomyces otagonensis
P	99135	477.296	6.54037	C11H36N14O7	476.289	1.00548	Promysalin; 18,19-Dihydro	C26H40N2O6	Prod. by Pseudomonas putida RW10S1
P	95978	478.316	18.411	Complex of 280.2633 and 199.0601 m/z	477.309	-0.698499	Antibiotic PF 1163A	C27H43NO6	Prod. by Penicillium sp. PF 1163
P	48318	479.243	19.7337	Complex of 241.6469 and 238.6032 m/z	478.235	1.2521	Desalicetin; 2'-Butanoyl	C21H38N2O8S	From Streptomyces caelestis
P	71114	479.279	18.7596	[M+Na-H] 21.9825 m/z adduct of 457.2950 m/z	478.271	-1.01741	Expansol B; 7-Me ether	C30H38O5	Metab. of marine-derived Penicillium expansum
P	101692	479.336	18.6433	Complex of 195.1378 and 285.2059 m/z	478.329	-1.44503	Borrelidin; 12-Decyano, 12-methyl	C28H46O6	Prod. by a mutant of Streptomyces parvulus TÃ¼4055
P	651	483.346	30.8328	C23H50N2O6S	482.339	-1.71788	Leptomycin A; 21-Demethyl, 1-alcohol, 1-deoxy	C31H46O4	Prod. by Streptomyces sp.
P	101997	487.306	20.0457	Complex of 219.1381 and 269.1749 m/z	486.299	1.44664	Tubelactomicin A	C29H42O6	Prod. by Nocardia sp. MK703-102F1
P	99088	489.25	7.03137	C21H40N6OS3	488.243	0.439945	Cyclo(phenylalanylprolylphenylalanylprolyl)	C28H32N4O4	Prod. by Streptomyces barakatei and Streptomyces sp. TN17
P	51272	489.357	28.9242	C12H36N22	488.349	-1.82308	4,23-Dihydroxy-22-oxo-3,4-seco-12-oleanen-3-oic acid	C30H48O5	Prod. by Streptomyces sp. GT 44003
P	11544	489.357	28.8824	C17H49N10O2PS	488.35	-0.693969	4,23-Dihydroxy-22-oxo-3,4-seco-12-oleanen-3-oic acid	C30H48O5	Prod. by Streptomyces sp. GT 44003
P	101484	490.207	8.23753	C14H39N9P4S	489.2	0.297016	Menoxymycin B	C25H31NO9	Prod. by Streptomyces sp. KB10
P	102967	490.316	21.0826	C15H44N11O3PS	489.309	-0.906176	Borrelidin	C28H43NO6	Prod. by Streptomyces parvulus TÃ¼4055, Streptomyces rochei and Streptomyces strain C2989
P	73247	492.331	20.3241	C17H43N13P2	491.324	-1.41149	Oxysporidinone; 4'β-Alcohol	C28H45NO6	Prod. by Fusarium oxysporum GU250648
P	37906	492.367	30.917	C23H50N5O4P	491.36	-2.29281	Lipstatin	C29H49NO5	Isol. from Streptomyces toxytricini
P	101767	493.27	13.6767	C29H36N2O5	492.262	-0.0940555	Ikarugamycin; 26-Oxo	C29H36N2O5	Prod. by Streptomyces sp. JV178
P	55861	495.33	32.5164	C25H38N10O	494.323	-2.79756	Pladienolide A	C28H46O7	Prod. by Streptomyces platensis Mer-11107
P	120018	499.16	7.01463	Complex of 303.0872 and 197.0809 m/z	498.153	0.719659	Gilvocarcin M; 1''-Hydroxy	C26H26O10	Prod. by Streptomyces sp. QD01-2
P	42090	499.233	19.2896	C23H31N8O3P	498.226	0.622409	Bisvertinoquinol	C28H34O8	Prod. by Penicillium notatum (GWP A) and Verticillium intertextum
P	51774	500.275	20.6243	[M+Na-H] 21.9825 m/z adduct of 478.2932 m/z	499.268	-1.1605	Antibiotic FR 900462	C27H37N3O6	Prod. by Streptomyces tokashikiensis
P	27306	501.322	21.082	C31H40N4O2	500.315	2.42708	Atacamycin A	C30H44O6	Prod. by Streptomyces sp. C38
P	102631	502.267	3.61944	Complex of 304.1862 and 199.0899 m/z	501.26	1.9076	Nobilamide F	C25H35N5O6	Prod. by the marine-derived Streptomyces sp. CT3a
P	40479	502.351	23.5132	Complex of 205.0860 and 298.2742 m/z	501.344	-2.69615	Vicenistatin aglycone; O-(2,6-Dideoxy-3-C-methyl-β-D-ribo-hexopyranoside)	C30H47NO5	Minor metab. of Streptomyces halstedii HC 34
P	79637	503.301	13.0132	C21H48N2O7P2	502.294	1.16864	Spirofungin A	C29H42O7	Prod. by Streptomyces violaceusniger TÃ¼ 4113
P	56671	503.335	31.8359	[M+Na-H] 21.9825 m/z adduct of 481.3506 m/z	502.327	1.05449	Phenylalanylisoleucylargininal; NPhe-(3-Methylbutanoyl)	C26H42N6O4	Prod. by Streptomyces sp. AK-33
P	48006	506.348	28.9138	C22H47N7O4S	505.341	1.34345	Mycinamycin VI; 21-(Deglycosyloxy)	C29H47NO6	From Micromonospora griseorubida
P	4820	507.344	31.3669	C8H39N22O2P	506.336	1.5156	Esterastin	C28H46N2O6	Isol. from Streptomyces lavendulae strain MD4-C1
P	95002	508.291	15.6514	C22H38N9O3P	507.283	0.443539	Dorrigocin A	C27H41NO8	Prod. by Streptomyces platensis ssp. rosaceus. Strictly a shunt metab. of Isomigrastatin
P	100661	509.265	8.0093	C31H43P3	508.258	0.847209	Samroiyotmycin A; 2-Demethyl	C29H36N2O6	Prod. by Streptomyces sp. BCC33756
P	10253	511.341	27.4883	C14H34N22	510.334	-1.63285	Leptofuranin A; 24-Aldehyde	C32H46O5	Prod. by Streptomyces tanashiensis 3007H1
P	113029	513.356	29.988	C26H57O3PS2	512.349	-2.95794	Leptomycin A; 24-Alcohol	C32H48O5	Prod. by Streptomyces sp. MJ132-NF5
P	19042	514.213	15.5617	C18H41N7P2S3	513.206	0.631131	Validoxylamine B; 4-O-β-D-Glucopyranoside	C20H35NO14	Prod. by Streptomyces hygroscopicus
P	35576	515.321	18.1545	C27H46O9	514.314	-2.63068	Microsporin B	C28H42N4O5	Prod. by the marine-derived fungus Microsporum cf. gypseum
P	80853	515.335	31.6741	[M+Na-H] 21.9825 m/z adduct of 493.3506 m/z	514.328	-2.86178	Milbemycin β1; 28-Deoxy, O-de-Me	C31H46O6	Prod. by Streptomyces hygroscopicus ssp. aureolacrimosus
P	100189	521.25	11.122	C19H44N4O6S3	520.242	0.409809	Antimycin A; Antimycin A3	C26H36N2O9	From Streptomyces blastmyceticus
P	7815	525.285	16.5211	Complex of 239.0972 and 287.1959 m/z	524.278	-1.96251	Okaramine C	C32H36N4O3	Prod. by Penicillium simplicissimum AHU8402
P	22322	527.336	28.6324	C26H47N4O5P	526.328	-1.87297	Leptomycin A	C32H46O6	Prod. by Streptomyces sp. ATS 1287 and Streptomyces aburaviensis C 38242
P	57421	529.351	31.688	C6H40N24O3S	528.344	-2.79003	Milbemycin β2; 28-Deoxy, 5-O-de-Me	C32H48O6	Prod. by Streptomyces sp. MK 1391
P	102279	530.322	8.61874	Complex of 279.1593 and 252.1706 m/z	529.314	-1.81536	Leopolic acid	C29H43N3O6	Prod. by Streptomyces sp. (1-21)
P	97407	535.301	24.4571	Complex of 209.1574 and 327.1524 m/z	534.294	-0.192778	Antibiotic C 33196E4R	C28H42N2O8	Isol. from Actinosynnema sp. IFO14127
P	118594	537.25	31.015	Complex of 269.1282 and 269.1282 m/z	536.243	2.96751	8-Daucene-2,4,6,10-tetrol; (2α,4β,6α,10β)-form, 6-O-(4-Hydroxybenzoyl), 10-benzoyl, 2-Ac	C31H36O8	Constit. of Daucus carota
						0.476091	Okaramine B; Demethoxy	C32H32N4O4	Prod. by Penicillium simplicissimum ATCC90288
P	103239	538.207	11.0925	Complex of 300.1226 and 239.0912 m/z	537.2	0.270477	Ravidomycin; O-De-Ac, N-oxide	C29H31NO9	From Streptomyces ravidus
P	51842	539.299	25.8204	Complex of 317.1260 and 223.1804 m/z	538.292	-2.38513	Antibiotic ST 906	C32H42O7	Prod. by Streptomyces bingchenggensis
P	56497	539.356	26.0254	C27H42N10O2	538.349	-2.85855	Protylonolide; 5-O-(2,6-Dideoxy-3-C-methyl-L-ribo-hexopyranoside)	C30H50O8	Prod. by Streptomyces fradiae KA 427
P	124876	541.28	17.8155	Complex of 308.2120 and 234.0773 m/z	540.272	-0.0166583	Calbistrin A; 8'Z-Isomer	C31H40O8	Prod. by Penicillium restrictum AB1875C-28
P	1526	541.317	23.7026	C25H44N6O5S	540.309	1.29463	Milbemycin α3; 5-Ketone	C32H44O7	Prod. by Streptomyces hygroscopicus ssp. aureolacrimosus mutant
P	48020	541.351	29.8256	C27H57O4PS2	540.343	-2.95959	Milbemycin E; 28-Deoxy, O-de-Me, 5-ketone	C33H48O6	Prod. by Streptomyces hygroscopicus
P	124594	543.33	29.1151	C29H46N6S2	542.323	1.66082	N-Debenzoyllucentamycin A; N2'-Benzoyl	C28H42N6O5	Prod. by the marine-derived Nocardiopsis lucentensis (strain CNR-712)
P	79321	543.33	23.7443	C29H38N10O	542.323	-2.56323	Milbemycin α1; 5-Me ether	C32H46O7	Prod. by Streptomyces hygroscopicus
P	100084	543.367	20.1803	[M+Na-H] 21.9825 m/z adduct of 521.3853 m/z	542.36	-1.30356	Milbemycin β2; 28-Deoxy	C33H50O6	Prod. by Streptomyces hygroscopicus aureolacrimosus
P	49897	547.375	32.7092	C18H53N12OP3	546.368	1.66701	Pseudotrienoic acid A	C31H50N2O6	Prod. by Pseudomonas sp. MF381-IODS
P	85398	553.336	25.4167	Complex of 213.0758 and 341.2652 m/z	552.329	-1.80725	Pladienolide A; 16ξ-Hydroxy, 7-Ac	C30H48O9	Prod. by Streptomyces platensis Mer-11107
P	102819	555.092	13.6999	[M+K-H] 37.9559 m/z adduct of 517.1344 m/z	554.085	-0.0514362	Dicatenarin; 2'-Deoxy	C30H18O11	Isol. from cultures of Penicillium spp.
P	113449	555.367	29.0416	C28H51N4O5P	554.36	-2.0005	Bafilomycin A1; 24-Demethyl, 17,19,21-trideoxy, 17,18,19,20,21,22-hexadehydro	C34H50O6	Prod. by Streptomyces sp. CS
P	118415	557.346	26.6015	C27H57O5PS2	556.338	-2.91423	Milbemycin D	C33H48O7	Isol. from Streptomyces hygroscopicus
P	98338	559.239	9.63836	C24H26N14O3	558.231	-2.423	Pyridomycin; 2',3'-Dihydro, 3'ξ-hydroxy	C27H34N4O9	Prod. by Streptomyces sp. Stamm Ku2
P	69172	562.373	21.3121	Complex of 335.2794 and 228.1017 m/z	561.366	-1.07737	Nocardiopsin D	C32H51NO7	Prod. by a marine-derived Nocardiopsis sp. CMB-M0232
P	97166	565.351	29.0341	CH36N30O6	564.343	-2.9	Streptomyces microflavus Nemadectin	C35H48O6	Prod. by Streptomyces microflavus neau 3
P	40611	565.373	14.4562	[M+Na-H] 21.9825 m/z adduct of 543.3893 m/z	564.366	-0.950801	Antibiotic AB 023; Antibiotic AB 023B	C32H52O8	Prod. by Streptomyces sp. SD581 and Streptomyces sp. NCIMB40212
P	104649	568.385	26.0325	C19H50N15OPS	567.378	1.827	Protylonolide; 5-O-(3,6-Dideoxy-3-dimethylamino-β-D-glucopyranoside)	C31H53NO8	Prod. by Streptomyces fradiae
P	26196	575.393	32.1104	C17H53N16P3	574.385	-2.85835	Oxohygrolidin	C34H54O7	Prod. by Streptomyces griseus and Streptomyces hygroscopicus
P	52100	577.228	15.4167	Complex of 287.0339 and 291.1997 m/z	576.221	-0.184478	2,5-Dihydroxy-3-[4-(4-hydroxyphenyl)-2-oxobutyl]benzoic acid; 5-O-(2-O-Hexanoyl-β-D-glucopyranoside)	C29H36O12	Constit. of the aerial parts of Scorzonera pseudodivaricata
						-2.50303	Saframycin AD-1	C30H32N4O8	Prod. by Streptomyces lavendulae NRRL11002 by directed biosynth.
P	101615	583.347	11.5046	C18H51N10O7PS	582.34	-0.454202	Pentacidin	C31H50O10	From Actinomyces hygroscopicus
P	96839	585.342	31.673	C30H56N2OP4	584.334	-0.997373	Antibiotic S 541; Antibiotic S 541C	C34H48O8	Isol. from Streptomyces cyaneogriseus ssp. noncyanogenus and Streptomyces thermoarchaensis
P	113472	587.356	26.9434	Complex of 264.2403 and 324.1248 m/z	586.349	-2.97842	Tetronomycin	C34H50O8	Isol. from Streptomyces sp. S53161A
P	9465	591.388	31.6119	[M+Na-H] 21.9825 m/z adduct of 569.4035 m/z	590.38	-2.49008	Lasalocid A	C34H54O8	Prod. by Streptomyces lasaliensis NRRL3382
P	55984	593.404	33.1272	C28H57N4O7P	592.397	-1.71895	Hygrolidin; Defumaroyl	C34H56O8	From Streptomyces hygroscopicus
P	100503	601.373	13.5217	C17H50N18P2S	600.366	-0.0374771	Milbemycin IV; 6,22α-Dihydroxy, O5-Me	C35H52O8	Prod. by Streptomyces sp. E225
P	25286	605.404	29.9746	[M+K-H] 37.9559 m/z adduct of 567.4470 m/z	604.396	-1.98925	Bafilomycin D	C35H56O8	Prod. by Streptomyces griseus, Streptomyces hygroscopicus and a marine-derived Streptomyces sp. RJA635
P	107973	610.335	12.7094	Complex of 234.0964 and 377.2432 m/z	609.328	0.617074	Chymostatin; Chymostatin A, 1'-Alcohol	C31H43N7O6	Prod. by Streptomyces nashvillensis
P	101684	617.369	9.73552	C30H49N8O4P	616.361	0.489648	Milbemycin IV; 6,23α,27-Trihydroxy, O5-Me	C35H52O9	Prod. by Streptomyces cyanogriseus ssp. noncyanogenus (NRRL 15773)
P	22447	619.42	28.6324	[ACN-H] 40.05 m/z 40.0500 m/z adduct of 579.3679 m/z	618.412	-1.21359	Antibiotic CP 101765	C36H58O8	Prod. by Streptomyces sp. ATCC 55027
P	38699	619.436	32.8796	C14H52N24P2	618.428	-0.188057	Abibalsamin A	C40H58O5	Constit. of Abies balsamea oleoresin
P	101188	623.379	11.806	C3H45N32P3	622.372	0.132075	Strevertenes; Strevertene F	C34H54O10	Prod. by Streptoverticillium sp. LL-30F848
P	100916	625.395	14.4441	Complex of 275.1642 and 351.2349 m/z	624.387	-0.143821	Ergosta-4,22-diene-3,6,8,15,16,26-hexol; (3β,6β,8β,15α,16β,22E,24R,25S)-form, 3-O-(2-O-Methyl-β-D-xylopyranoside)	C34H56O10	Constit. of Henricia downeyae
						-2.28351	Citrinadin A	C35H52N4O6	Prod. by Penicillium citrinum (strain N-059) isol. from the alga Actinotrichia fragilis
P	100849	627.374	11.6911	C33H54O11	626.367	0.0156458	Antibiotic TPU 0043; Stereoisomer(2), 1'-hydroxy	C33H54O11	Biosynth. prod. from Streptomyces cellulosae
P	102754	637.394	18.3663	Complex of 359.2404 and 279.1591 m/z	636.387	-0.629334	Flavofungin; Flavofungin I, 14-Demethyl, 19,21-diepimer	C35H56O10	Prod. by Streptomyces sp. 87-397
P	90182	707.472	25.4253	Complex of 425.2147 and 283.2631 m/z	706.465	-0.93805	Concanamycin A; 23-O-deglycosyl, 21-Me ether	C40H66O10	Prod. by Streptomyces graminofaciens
P	50821	721.487	29.1722	Complex of 549.4165 and 173.0786 m/z	720.479	1.02557	Mutanobactin D	C37H64N6O8	Prod. by Streptococcus mutans UA159
						-2.7025	Flavopentin	C41H68O10	Prod. by Streptomyces flavus and Streptomyces kanamyceticus
P	53326	768.417	16.0406	Complex of 259.1441 and 510.2827 m/z	767.41	1.04429	Rimocidin	C39H61NO14	Prod. by Streptomyces diastaticus and Streptomyces rimosus
P	100614	947.555	12.9137	C8H11N7O9P10S9	946.548	-2.15277	Antibiotic K 41B; 15-O-Deglycosyl, 15-Me ether	C48H82O18	Prod. by Streptomyces hygroscopicus, Streptomyces albus and Streptomyces gypseus

## Sheet: Table S2 Negative modes profile
Polarity	MZMine ID	m/z	Rt	Related	MW	ppm	Name	Formula	Source
N	40070	157.061	5.28549	C6H10N2O3	158.069	-2.88039	1,4,5,6-Tetrahydro-5-hydroxy-2-methyl-4(6)-pyrimidinecarboxylic acid	C6H10N2O3	Prod. by Streptomyces parvulus and marine-derived Streptomyces sp. SA-3501 (Pyrostatin A)
N	35815	162.077	2.69695	C6H13NO4	163.085	1.2889	3-Amino-3-deoxyxylose; D-form, N-Me	C6H13NO4	Constit. of the antibiotics Gentamicin A and Sisomicin B
N	100256	163.061	1.79573	C6H12O5	164.068	-1.72916	5-Deoxy-3-C-hydroxymethyllyxose	C6H12O5	Occurs in antibiotic compds. derived from microorganisms, mainly strains of Streptomyces. Constit. of Bluensomycin, Glebomycin and dihydrostreptobiosamine
N	31408	164.058	8.26146	C6H7N5O	165.066	2.73831	3-Methoxypyrazolo[4,3-e][1,2,4]triazine; 6H-form, N-Me	C6H7N5O	Prod. by Pseudomonas fluorescens
N	43601	165.03	7.06027	C7H6N2O3	166.037	-2.9686	4-Hydroxy-3-nitrosobenzoic acid; Amide	C7H6N2O3	Prod. by Streptomyces murayamensis MC2
N	31114	167.046	2.91401	C7H8N2O3	168.053	-2.92823	2-Amino-1,4-benzenediol; N-Me, N-nitroso	C7H8N2O3	Prod. by a Streptomyces sp.
N	98308	167.057	1.91844	C6H8N4O2	168.065	-0.787197	Azepinomycin	C6H8N4O2	Prod. by Streptomyces MF718-03
N	36590	167.144	9.12615	C11H20O	168.152	0.521554	1,2,7,7-Tetramethylbicyclo[2.2.1]heptan-2-ol; (1R,2R)-form	C11H20O	Metab. of Streptomyces spp., Penicillium sp., Actinomadura spp. and the liverwort Lophocolea heterophylla
N	26987	171.077	5.39336	C7H12N2O3	172.085	-0.613651	Valanimycin	C7H12N2O3	Prod. by Streptomyces viridifaciens MG456-hF10
N	13011	172.109	6.55094	C7H15N3O2	173.116	-0.205064	N5-(1-Iminoethyl)ornithine; (S)-form	C7H15N3O2	Prod. by a Streptomyces sp.
N	13361	173.057	6.40008	C6H10N2O4	174.064	0.461324	2-Amino-3-(2-nitrocyclopropyl)propanoic acid; (1'R,2RS,2'R)-form	C6H10N2O4	Unusual amino acid found in Hormaomycin
N	79485	173.082	9.48552	C8H14O4	174.089	-0.88805	Vertimycin	C8H14O5	Isol. from Streptomyces sp. JA 4499
N	13120	173.13	7.70828	C8H18N2O2	174.137	0.466874	2,3,4,6,7-Pentadeoxy-2,6-diamino-ribo-heptose; D-form, N6-Me	C8H18N2O2	Component of Gentamicin C1
N	83355	175.051	8.30411	C9H8N2O2	176.059	1.11838	4,8-Dihydroxy-2-methylquinazoline	C9H8N2O2	Prod. by Streptomyces sp. 061
N	26932	177.031	5.91867	C8H6N2O3	178.038	1.59797	2,4,8-Quinazolinetriol	C8H6N2O3	Prod. by a mangrove-derived Streptomyces sp. No. 061316
N	82636	177.067	5.62035	C9H10N2O2	178.075	1.66223	2-Acetamidobenzoic acid; Amide	C9H10N2O2	Prod. by Streptomyces aurantiogriseus NPO-101 and Cytophaga marinoflava sp. AM13.1
N	31456	179.083	8.12409	C2H12N8S	180.09	2.86468	Antibiotic SF 2771	C9H12N2O2	Prod. by Streptomyces sp. SF2771
N	100752	181.05	2.34839	C9H10O4	182.058	-1.45888	Methylenomycin A	C9H10O4	Prod. by Streptomyces coelicolor and Streptomyces violaceoruber
N	52414	189.089	8.60561	C7H14N2O4	190.096	2.85278	Valanimycin; 2,3-Dihydro, 3-hydroxy	C7H14N2O4	Prod. by Streptomyces viridifaciens mutants
N	21001	194.046	1.75012	C9H9NO4	195.053	-1.23197	Dioxolide A; 3a,4-Didehydro	C9H9NO4	Prod. by Streptomyces tendae TÃ¼ 4042
N	7874	199.051	1.46201	C11H8N2O2	200.058	-0.40838	1,6-Dihydroxy-β-carboline	C11H8N2O2	Alkaloid from the stems of Picrasma quassioides
N	36068	204.066	6.48303	C11H11NO3	205.073	-2.20165	2-Hydroxy-3-(3-indolyl)propanoic acid; (ξ)-form	C11H11NO3	Metab. of various bacteria Agrobacterium spp., Acetobacter spp., Aspergillus spp. and Streptomyces spp. incl. the marine Streptomyces sp. B2150
N	69645	206.082	3.63876	C11H13NO3	207.089	-1.21542	Streptazolin	C11H13NO3	Isol. from Streptomyces viridochromogenes and the marine-derived Streptomyces sp. B5525
N	81561	207.044	9.33286	C8H9N4OP	208.051	1.34871	Lanthionine; (RS,SR)-form	C6H12N2O4S	Isol. by alkaline hydrol. of wool. Also a residue in the antibiotics Nisin A, Duramycin and Lanthiopeptin. Present in pollen of Lilium candidum
N	46257	209.081	1.84567	C11H14O4	210.089	-2.42516	Xialenone C; 3a-Deoxy	C11H14O4	Prod. by Streptomyces sp. GT 061169
N	36073	209.093	1.86259	C4H15N6O2P	210.1	-2.52403	2-Amino-4-hydroxy-3-methyl-4-(2-pyridinyl)butanoic acid	C10H14N2O3	Prod. by Streptomyces tendae
N	83731	213.016	1.75769	C8H10N2OS2	214.023	-0.0228947	Antibiotic WS 1921	C8H10N2OS2	Prod. by Streptomyces griseolus-sulfoantibioticus
N	5361	213.052	3.52235	C3H7N10P	214.059	2.06252	Gostatin	C8H10N2O5	Isol. from Streptomyces sumanensis
N	35702	214.062	6.23746	C3H13N5O4S	215.069	-2.47362	Caerulomycin E; O-De-Me, E-oxime	C11H9N3O2	Prod. by Actinoalloteichus cyanogriseus WH1-2216-6
N	2476	218.118	2.36071	C13H17NO2	219.125	-2.20649	Fuzanine C	C13H17NO2	Isol. from Kitasatospora sp. IFM 10917
N	11328	219.029	3.23261	C3H12N2O7S	220.037	-2.83225	2,6,7-Trihydroxy-3-methyl-1,4-naphthoquinone	C11H8O5	Prod. by Penicillium purpurogenum JS03-21
N	10994	219.066	2.12466	C6H13N4O3P	220.073	-2.52597	Differolide	C12H12O4	Prod. by Streptomyces aurantiogriseus
N	37107	219.102	2.51463	C13H16O3	220.109	-2.02353	Sohirnone A	C13H16O3	Prod. by Penicillium notatum (GWP A) and the marine-derived Trichoderma sp. strain f-13
N	484	219.139	9.22645	C14H20O2	220.146	-1.92054	1,1,1-Trichloro-4-hydroxy-11-methyl-3,5,7,9-tridecatetraen-2-one; (S)-form, Tridechloro	C14H20O2	Prod. by a mutant Streptomyces coelicolor CH999
N	36475	220.046	9.92404	C7H11NO7	221.053	-0.816997	2-Hydroxy-2-(hydroxyaminocarbonyl)-3-methylpentanedioic acid	C7H11NO7	Prod. by Streptomyces parvulus
N	11370	221.045	4.65934	C11H10O5	222.052	-2.15489	6,7,8-Trihydroxy-3-methyl-1H-2-benzopyran-1-one; 7-Me ether	C11H10O5	Prod. by Aspergillus sp. FN070449, Streptomyces mobaraensis, Streptomyces rubrireticulae and Streptoverticillium album
N	30771	221.082	1.92708	C12H14O4	222.089	-1.54172	3,4-Dihydro-4,8-dihydroxy-3-hydroxymethyl-4-methyl-1(2H)-naphthalenone; (3R*,4R*)-form	C12H14O4	Prod. by Streptomyces rimosus R1059
N	35805	222.077	5.89276	C11H13NO4	223.084	-1.70339	Streptazolin; 9R-Hydroxy	C11H13NO4	Prod. by Streptomyces sp. strain A1
N	44501	223.061	1.44196	C5H13N4O4P	224.068	-2.77371	2-Benzyl-2-hydroxybutanedioic acid; (S)-form	C11H12O5	Prod. by Streptomyces hygroscopicus
N	10887	223.079	1.87364	C4H12N6O5	224.087	-1.47353	Antibiotic 834B1	C12H16O2S	Prod. by Streptomyces sp. Y-0834H
N	36715	223.087	5.68874	C6H16N4O3S	224.094	-2.69752	4-Methoxy-1-vinyl-β-carboline	C14H12N2O	Alkaloid from Picrasma javanica and Ailanthus malabarica (Simaroubaceae)
N	87142	224.057	2.3146	C5H8N9P	225.064	1.02282	Serine; (R)-form, N-(2-Hydroxybenzoyl)	C10H11NO5	Prod. by Actinomadura madurae IFM 0745
N	36933	225.067	22.9789	C13H10N2O2	226.074	-0.150393	β-Carboline-3-carboxylic acid; Me ester	C13H10N2O2	Prod. by Streptomyces sp. Ma5373
N	65073	225.076	3.80323	C5H15N4O4P	226.084	-2.41591	Xialenone C	C11H14O5	Prod. by Streptomyces sp. GT 061169
N	36841	225.124	5.86236	C5H19N6O2P	226.131	-2.70108	Cyclo(2-hydroxyprolylleucyl); (3R,8aξ)-form	C11H18N2O3	Prod. by the marine-derived Streptomyces sp. JF779684
N	16351	227.093	39.0195	C11H16O5	228.1	0.383166	Xanthocidin	C11H16O5	Isol. from Streptomyces xanthocidicus
N	62152	229.086	6.49145	C6H18N2O5S	230.094	-2.91663	3-Hydroxy-5-methyl-1-naphthalenecarboxylic acid; Me ether, Me ester	C14H14O3	Prod. by Streptomyces griseofuscus
N	35965	229.144	6.94848	C12H22O4	230.151	-2.46229	Dihydro-3-(1-hydroxyheptyl)-4-(hydroxymethyl)-2(3H)furanone	C12H22O4	Prod. by Streptomyces virginiae ATCC13161, Streptomyces celluloflavus, Streptomyces sclerogranulatus and Streptomyces tubercidicus
N	26989	231.103	6.06954	C7H16N6OS	232.11	2.31657	Citreoviripyrone B	C14H16O3	Prod. by Penicillium CR07
N	81983	233.083	6.45	C6H14N6O2S	234.09	2.68786	Aloesol	C13H14O4	Constit. of Aloe spp. and Chinese rhubarb (Rheum spp.). Also from marine-derived Fusarium sp. PSU-F14, Streptomyces violans HTTA-F04129 and a Pestalotiopsis sp.
N	36598	233.093	4.08794	C12H14N2O3	234.1	-2.11704	SEN 128A	C12H14N2O3	Isol. from Streptomyces melanosporofaciens
N	36613	236.151	3.78825	C11H27NS2	237.158	-2.78084	Argvalin	C11H19N5O	Microbial metab. of Streptomyces spp.
N	99109	237.114	11.8853	C6H18N6O2S	238.121	1.54418	3,9-Dioxo-4-megastigmen-13-oic acid; (R)-form	C13H18O4	Metab. of Streptomyces platensis
N	41128	238.083	1.60616	[M+NH3] 17.0265 m/z adduct of 221.0568 m/z	239.09	-1.64415	Pyridazomycin; 4-Parent acid	C10H13N3O4	Prod. by Streptomyces sp. strain 620061
N	62076	239.082	6.33252	C14H12N2O2	240.09	-0.553126	1,6-Phenazinediol; Di-Me ether	C14H12N2O2	From Streptomyces thioluteus and Streptomyces luteoreticuli
N	36721	240.135	4.07107	C5H20N7O2P	241.142	-2.67725	Leuhistin	C11H19N3O3	Prod. by Bacillus laterosporus
N	36535	241.082	4.14938	C12H19OPS	242.09	-2.91544	Antibiotic SF 1774	C10H14N2O5	Prod. by Streptomyces recifensis
N	36199	241.098	5.97665	C6H18N4O4S	242.105	-1.60756	3-(2-Alkyl-5-oxazolyl)-1H-indoles; 3-(2-Propyl-5-oxazolyl)-1H-indole, 1''R-Hydroxy	C14H14N2O2	Prod. by Streptomyces sp. Lv3-13
N	35929	241.12	5.38578	C11H18N2O4	242.127	1.02219	Bicycloamide	C11H18N2O4	Prod. by a Streptomyces sp.
N	6343	243.074	1.71681	[ACN-H] 40.05 m/z 40.0500 m/z adduct of 203.0239 m/z	244.081	0.16429	5-Azacytidine	C8H12N4O5	prod. by Streptoverticillium ladakanus, Actinoplanes awajinensis and Actinoplanes missouriensis
N	36349	243.134	6.92497	C13H25PS	244.142	-2.96344	1-Hydroxy-2-valylamido-1-cyclobutaneacetic acid	C11H20N2O4	Prod. by Streptomyces sp. X-1092
N	36727	243.16	6.06364	C13H24O4	244.167	-1.36095	Trihomononactic acid	C13H24O4	Prod. by Streptomyces globisporus
N	976	245.045	2.23902	[ACN-H] 40.05 m/z 40.0500 m/z adduct of 204.9948 m/z	246.052	-2.34787	2-Acetyl-8-hydroxy-3-hydroxymethyl-1,4-naphthoquinone	C13H10O5	Prod. by a terrestrial Streptomycete
N	36789	245.093	5.83382	H15N12PS	246.1	-1.28687	Antibiotic DC 81; (S)-form	C13H14N2O3	Prod. by Streptomyces roseiscleroticus
N	36754	245.125	4.14938	C11H23N2PS	246.132	-2.27479	Arginine; (S)-form, N2-(2-Carboxyethyl)	C9H18N4O4	Prod. by a Streptomyces clavuligerus mutant
N	35719	247.155	5.16334	C12H24O5	248.162	-1.9999	1,4,5-Hexanetriol; (4S,5S)-form, 4-O-(2,3,6-Trideoxy-α-L-threo-hexopyranoside)	C12H24O5	Metab. of Streptomyces spp.
N	35640	250.167	5.2827	C12H29NS2	251.174	-1.35842	Arglecin	C12H21N5O	Prod. by Streptomyces toxytricini and other Streptomyces spp.
N	36169	255.088	5.37081	C13H20OS2	256.096	-1.50647	Lumichrome; N1-Me	C13H12N4O2	Prod. by Micromonospora sp. TÃ¼ 6368
N	35771	256.109	5.86236	C14H15N3O2	257.116	-0.313477	Indolmycin	C14H15N3O2	Isol. from Streptomyces albus BA 3972 and Streptomyces griseus ATCC 12648
N	36309	257.093	6.29458	C14H14N2O3	258.1	-0.103836	Pyridindolol; (R)-form	C14H14N2O3	Alkaloid from Streptomyces alboverticillatus and Streptomyces parvulus
N	35656	259.155	6.49577	C13H24O5	260.162	-0.148369	Narbosine A; Me glycoside	C13H24O5	Metab. of Streptomyces narbonensis
N	35647	263.086	7.91606	H9N16P	264.093	0.276039	Leinamycin K1	C13H16N2O2S	Prod. by an engineered Streptomyces atroolivaceus S-140
N	35835	271.109	5.51532	C15H16N2O3	272.116	-0.414529	Tomaymycin; 11-Demethoxy, 10,11-didehydro	C15H16N2O3	Prod. by Streptomyces achromogenes ATCC21353
N	35840	274.066	6.72755	H6N17P	275.073	0.3759	Collismycins A-B; (E)-form	C13H13N3O2S	Prod. by Streptomyces sp. MQ22 and Streptomyces sp. SF 2738
N	36565	279.098	3.84758	H17N12O2PS	280.105	-2.0096	2,5-Diamino-1,4-benzoquinone; 2-N-(1S-Carboxy-2-methylpropyl), 5-N-Ac	C13H16N2O5	Prod. by Streptomyces sp. DB634
N	21428	279.123	12.8301	C15H20O5	280.131	-1.67707	Artemisinin; 11,13-Didehydro	C15H20O5	Constit. of Artemisia annua
N	36244	281.093	8.89299	C3H15N12PS	282.1	-1.55512	Nybomycin; Deoxy	C16H14N2O3	From Streptomyces hyalinium
N	92950	281.114	12.582	C13H18N2O5	282.122	-0.155961	Antibiotic DC 8118A; 8'-Ketone	C13H18N2O5	Prod. by Streptomyces sp. (DO-118; BP3595)
N	95987	283.082	2.96015	C8H21N4OPS2	284.089	-1.13028	4-Hydroxybenzoic acid; α-L-Rhamnopyranosyl ester	C13H16O7	Prod. by Streptomyces sp. strains DL-93 and TN58
N	41684	283.13	29.4599	C13H20N2O5	284.137	0.503982	Antibiotic DC 8118A	C13H20N2O5	Prod. by Streptomyces sp. (DO-118; BP3595)
N	36082	287.176	10.5458	C17H24N2O2	288.184	-0.91053	Benzastatin G	C17H24N2O2	Prod. by Streptomyces nitrosporeus 30643
N	36837	289.098	7.4725	C10H18N4O4S	290.105	-2.05477	3,6-Dibenzylidene-2,5-piperazinedione; (Z,Z)-form	C18H14N2O2	Metab. of Streptomyces noursei, Streptomyces albus, Streptomyces thioluteus, Streptoverticillium aspergilloides and Emericella heterothallica. Also from Nocardia spp.
N	7421	291.103	10.7168	[ACN-H] 40.05 m/z 40.0500 m/z adduct of 251.0525 m/z	292.11	1.51826	[1,1':4',1''-Terphenyl]-2',3',5'-triol; 5'-Me ether	C19H16O3	Prod. by Streptomyces showdoensis SANK 65080
N	36851	293.114	6.92497	[ACN-H] 40.05 m/z 40.0500 m/z adduct of 253.0648 m/z	294.121	-1.2726	Chicamycin B; 10,11-Dihydro, 11α-methoxy	C14H18N2O5	Prod. by Streptomyces albus
N	36548	293.155	8.80653	C20H22O2	294.162	-0.552077	Antibiotic MF-EA 705α	C20H22O2	Prod. by Streptomyces sp. MF-EA-705
N	36304	295.094	2.06804	C13H16N2O6	296.101	0.224586	Streptomyceamide A	C13H16N2O6	Prod. by Streptomyces sp. LR4612
N	7328	295.098	7.21407	C11H16N6O2S	296.106	2.29716	7-[2-(4-Carboxy-1,3-butadienyl)phenyl]-2,4,6-heptatrienoic acid; (2Z,2'E,4E,4'E,6Z)-form	C18H16O4	Prod. by Streptomyces sp. TÃ¼ 3851
N	35938	296.104	8.43047	C3H16N13PS	297.111	-1.02857	Chrysotriazole B	C16H15N3O3	Prod. by a marine-derived Penicillium chrysogenum EN-118
N	9404	297.171	18.4367	C16H26O5	298.178	-0.121404	Antibiotic WF 5027I	C16H26O5	Prod. by Streptomyces sp. Mer 1207
N	35849	298.119	5.68874	C3H18N13PS	299.127	-0.901289	Cyclo(4-hydroxyprolyltryptophyl); (3S,7ξ,8aS)-form	C16H17N3O3	Prod. by the marine-derived Streptomyces sp. JF779684
N	77684	300.088	8.9836	C8H21N3O5P2	301.096	1.98974	Nanaomycin A; (-)-form, Amide	C16H15NO5	Prod. by Streptomyces rosa notoensis
N	35804	301.192	12.2041	C18H26N2O2	302.199	-0.345136	Benzastatin A; Demethoxy, 10'-hydroxy	C18H26N2O2	Prod. by Streptomyces nitrosporeus
N	95325	303.088	9.0441	C9H24N2O3S3	304.095	0.782651	Nanaomycin A; (-)-form, 4a,10a-Dihydro	C16H16O6	Prod. by Streptomyces tanashiensis
N	65851	305.083	1.64616	C12H14N6O2S	306.09	2.19642	Ochromycinone; (S)-form	C19H14O4	Prod. by several Streptomyces spp. incl. the marine-derived Streptomyces sp. B6219
N	21691	305.102	3.28702	[M+Na-H] 21.9825 m/z adduct of 283.1195 m/z	306.11	-2.10512	Fogacin	C16H18O6	Prod. by Streptomyces sp. strain TÃ¼ 6319
N	27095	305.182	7.29639	C14H31N2OPS	306.189	-2.95045	Neomycin A; 3'-Deoxy	C12H26N4O5	Prod. by Streptomyces tenebrarius and Streptoalloteichus hindustanus. Production impurity in pharmaceutical grade Tobramycin
N	46980	306.099	12.7671	[M+Na-H] 21.9825 m/z adduct of 284.1165 m/z	307.106	1.30574	1H-Indole-3-carboxylic acid; α-L-Rhamnopyranosyl ester	C15H17NO6	Prod. by Streptomyces sp. GT 61150
N	97018	307.097	9.60387	C6H17N10OPS	308.105	-1.03634	Emycin D	C19H16O4	Prod. by Streptomyces cellulosae ssp. griseoincarnatus 1114-2
N	35696	309.092	8.04997	C22H14O2	310.099	1.95067	Antibiotic PS 8	C14H18N2O4S	Prod. by Streptomyces cremeus sp. A271
N	14661	309.12	6.72164	C13H26O4S2	310.127	-2.10042	Resorcinomycin B	C13H18N4O5	Isol. from Streptoverticillium roseoverticillatum
N	36891	311.071	8.45984	C6H16N8O3S2	312.079	2.42183	Thienamycin; 1',2'-Didehydro, N-Ac	C13H16N2O5S	From Streptomyces cattleya NRRL8057
N	36312	314.114	5.13332	C10H28N3P3S	315.122	-0.79493	Anthramycin	C16H17N3O4	Prod. by Streptomyces refuineus var. thermotolerans and Streptomyces spadicogriseus
N	14941	315.073	12.0065	C8H23N4OP3S	316.081	-0.828269	Boxazomycin A	C14H12N4O5	Prod. by Pseudonocardia sp. G495-11
N	39523	323.137	6.47728	C7H20N10O3S	324.144	2.04138	Arginine; (R)-form, N2-(4-Hydroxy-3-methoxybenzoyl)	C14H20N4O5	Constit. of Herdmania momus
N	36397	328.13	7.02009	C17H19N3O4	329.137	-0.280734	Anthramycin; N3'-Me	C17H19N3O4	Prod. by Streptomyces thioluteus ME561-L4
N	49332	329.09	15.4451	C7H20N6O5P2	330.097	1.78614	1,4-Dimethyl-6-(4-nitro-1H-indol-3-ylmethyl)-2,3,5-piperazinetrione; (S)-form	C15H14N4O5	Prod. by Streptomyces scabies
N	16209	329.104	8.85699	Complex of 165.0285 and 163.0680 m/z	330.111	1.58402	Frenolicin; Deepoxy, 4a,10a-didehydro	C18H18O6	From Streptomyces roseofulvus and Streptomyces fradiae Ac 860
N	25989	329.147	2.95267	[ACN-H] 40.05 m/z 40.0500 m/z adduct of 289.0957 m/z	330.154	0.117824	Antibiotic SF 2448; Antibiotic SF 2448B	C13H22N4O6	Prod. by Microbispora sp. SF2448
N	21180	329.269	24.26	C19H38O4	330.276	-1.82271	Glycerol 1-alkanoates; Glycerol 1-(14-methylpentadecanoate)	C19H38O4	Prod. by Streptomyces sp. OM-3209
N	36634	330.109	3.66724	C8H21N5O7S	331.116	-1.52846	Mitiromycin A	C16H17N3O5	Isol. from Streptomyces verticillatus
N	2750	331.2	7.38267	Complex of 171.0789 and 159.1141 m/z	332.207	2.63963	Fortimicin KF	C14H28N4O5	Isol. from Micromonospora olivoasterospora
N	2926	333.166	7.30719	Complex of 173.0933 and 159.0659 m/z	334.173	-1.51568	Spectinomycin; 4R-Alcohol	C14H26N2O7	From Streptomyces spectabilis
N	13699	337.093	1.8608	Complex of 177.0522 and 159.0349 m/z	338.101	1.5871	Luisol A; 2R-Hydroxy	C16H18O8	Prod. by Streptomyces sp. B7617
N	14962	343.096	13.9562	C3H18N14P2S	344.104	-1.89042	Carpetimycin A; 1',2'-Dihydro	C14H20N2O6S	From Streptomyces sp. ATCC31943
N	88808	345.251	17.9372	C16H34N4O4	346.258	1.13037	Fortimicin KE; 5-Deoxy, 6'-N-Et	C16H34N4O4	Prod. by Streptomyces tenjimariensis
N	88094	347.175	8.732	[M+NH3] 17.0265 m/z adduct of 330.1502 m/z	348.183	-2.96309	4,9-Bis(3-methyl-2-butenyl)-1,6-phenazinediol	C22H24N2O2	Prod. by the marine-derived Streptomyces sp. SpC080624SC-11
N	344	351.083	1.33101	[M+Na-H] 21.9825 m/z adduct of 329.0998 m/z	352.091	-2.93304	Watasemycin A	C16H20N2O3S2	Prod. by the marine-derived Streptomyces sp. TP-A0597 and Streptomyces sp. CP32
N	36816	351.087	5.043	C20H16O6	352.095	-0.16132	Tetrangomycin; (ξ)-form, 6-Hydroxy, O8-Me	C20H16O6	From Streptomyces tsusimaensis
N	84071	353.222	12.8773	C16H31N6OP	354.23	-2.95994	2-(Cinnamoylamino)dodecahydrocyclodecoxazole	C22H30N2O2	Prod. by Streptomyces sp. CIBYL1
N	35736	371.157	9.62182	[ACN-H] 40.05 m/z 40.0500 m/z adduct of 331.1051 m/z	372.164	-1.72316	Clavamycin F	C15H24N4O7	Prod. by Streptomyces hygroscopicus var. antillensis
N	5394	373.093	1.9369	Complex of 177.0521 and 195.0333 m/z	374.1	-0.974605	Gephyromycin	C19H18O8	Prod. by Streptomyces griseus strain NTK 14
N	13898	379.101	1.74609	C6H22N8O7P2	380.109	-2.82629	Plumbemycin A; 3'-Amide	C12H21N4O8P	Prod. by Streptomyces plumbeus IFO13708
N	81017	381.159	10.4203	C11H27N8O3PS	382.167	2.80925	Anisocycline	C22H24NO5	Quaternary alkaloid from the roots of Anisocycla cymosa (Menispermaceae)
N	27425	381.183	7.03679	Complex of 195.0807 and 185.0955 m/z	382.19	2.04061	Diazaquinomycin C	C22H26N2O4	Prod. by Streptomyces sp. GW48/1497
N	63749	381.191	7.20987	[M+Na-H] 21.9825 m/z adduct of 359.2079 m/z	382.198	-1.73653	Antibiotic A 26771B	C20H30O7	Prod. by Penicillium turbatum
N	36418	388.257	17.1691	C18H39N5S2	389.265	2.20185	Fortimicin KE; 5-Deoxy, 6'-N-Me, 1-N-(aminoacetyl)	C17H35N5O5	Prod. by Streptomyces sannanensis and Streptomyces tenjimariensis
N	61476	389.154	5.62848	[M+Na-H] 21.9825 m/z adduct of 367.1710 m/z	390.161	-0.573865	Leinamycin K3; 1'Z-Isomer, 11'-ketone	C20H26N2O4S	Prod. by an engineered Streptomyces atroolivaceus S-140
N	6637	390.192	9.72841	C13H33N3O8S	391.199	-1.58615	3,4-Dihydro-3-hydroxy-2-methyl-2-(4-methyl-3-pentenyl)-2H-1-benzopyran-6-carboxylic acid; (2S,3S)-form, L-Threonine amide	C21H29NO6	Prod. by a marine-derived Streptomyces xiamenensis 318
N	59276	391.192	18.1217	[M+Na-H] 21.9825 m/z adduct of 369.2077 m/z	392.199	2.09129	Lincomycin B	C17H32N2O6S	Isol. from Streptomyces lincolnensis
N	95085	395.222	15.5158	C19H33N4O3P	396.229	-2.19443	Anthracimycin	C25H32O4	Prod. by a marine-derived Streptomyces sp. CNH365
N	112759	397.155	8.65507	Complex of 185.0956 and 211.0518 m/z	398.163	-1.02119	Chromophenazine D	C25H22N2O3	Prod. by Streptomyces sp. Ank 315
N	19266	399.245	16.7435	[M+Na-H] 21.9825 m/z adduct of 377.2608 m/z	400.252	1.07557	Phenazinomycin	C27H32N2O	Antibiotic from the mycelial extracts of Streptomyces sp. WK-2057
N	35797	401.216	15.8367	C18H37N4P3	402.223	1.16005	Antibiotic FR 112123	C16H30N6O6	Prod. by Streptomyces viridochromogenes No. 7587
N	94413	405.205	14.2118	C12H35N6O5PS	406.213	-2.87164	Lincomycin	C18H34N2O6S	Prod. by Streptomyces lincolnensis, Streptomyces espinosus, Streptomyces variabilis and other Streptomyces spp., and Micromonospora halophytica
N	57816	407.189	15.7631	C16H33N4O4PS	408.196	-2.24377	Dihydrostreptomycin; 2'-O-Deglycosyl	C14H28N6O8	Prod. by Streptomyces sp. AC4437
N	42636	415.14	8.05438	Complex of 207.0648 and 207.0691 m/z	416.148	1.13013	Alnumycin	C22H24O8	Prod. by Streptomyces griseorubiginosus Mer-K1115, Streptomyces sp. DSM 11575 and Streptomyces sp. A41956
N	96723	417.206	13.2219	Complex of 242.1536 and 174.0437 m/z	418.213	-2.78637	Antibiotic CRP 2504-1	C27H30O4	Prod. by Streptomyces sp.
N	96088	419.221	14.6916	C13H37N6O5PS	420.228	-2.25258	Lincomycin; N-De-Me, N-Et	C19H36N2O6S	Prod. by Streptomyces lincolnensis var. lincolnensis
N	98395	421.201	6.18308	Complex of 239.0937 and 181.1001 m/z	422.208	-1.22499	Lincomycin; S-Oxide	C18H34N2O7S	From Streptomyces lincolnensis
N	89242	421.23	15.923	C7H26N20S	422.237	-1.46718	Ribostamycin; 3',4'-Dideoxy	C17H34N4O8	Prod. semisynthetically using Streptomyces ribosidificus
N	108325	427.134	9.2346	Complex of 219.1386 and 206.9873 m/z	428.141	2.40295	Neopargueroldione	C20H29BrO5	Isol. from the sea hare Aplysia punctata
						0.634838	Leinamycin M1	C22H24N2O5S	Prod. by Streptomyces sp. D 0107
N	5533	427.151	1.53843	Complex of 209.0808 and 217.0630 m/z	428.158	-0.728702	Tetracycline; 6-Deoxy	C22H24N2O7	Prod. by Streptomyces hydrogenans Cp 973
N	42251	431.209	7.58294	Complex of 175.1054 and 255.0972 m/z	432.216	2.30557	Chrolactomycin	C24H32O7	Prod. by Streptomyces sp. 569N-3 and Actinospica sp. gamma22
N	3629	439.25	9.35762	C19H42N2O5P2	440.257	-1.6981	Communesin A; 21,22-Deepoxy, 21,22-didehydro	C28H32N4O	Prod. by Penicillium expansum Link MK-57
N	31567	442.151	1.54769	Complex of 191.0325 and 250.1108 m/z	443.158	0.415879	2-Acetyl-2-decarboxamidotetracycline	C23H25NO8	Metab. of Streptomyces psammoticus, Streptomyces aureofaciens and Streptomyces rimosus. Formed during tetracycline-producing fermentations
N	81121	445.18	7.85391	Complex of 271.1354 and 173.0358 m/z	446.187	2.81699	Naphthomevalin	C25H31ClO5	Prod. by Streptomyces sp. GÃ¶ 28 and the marine-derived Streptomyces sp. MS239 and Streptomyces sp. SCSIO 10428
N	75035	449.262	10.7772	C21H45N2O2P3	450.269	0.981413	Gentamicin B; 3',4'-Dideoxy	C19H38N4O8	Prod. by Micromonospora purpurea nigrescens
N	95191	449.272	14.1711	C22H40N6P2	450.279	1.26744	13-Deethylaetioporphyrin III	C30H34N4	Isol. from petroleum and shale oil
						-2.84778	Seldomycin 5	C18H38N6O7	Isol. from Streptomyces hofunensis
N	25516	449.276	20.628	C23H46O4S2	450.284	-1.14328	Eurystatin; Eurystatin A	C23H38N4O5	Prod. by Streptomyces eurythermus
N	83949	451.23	7.65025	Complex of 209.0936 and 241.1265 m/z	452.237	-0.326378	Antibiotic EM 98	C18H30N9O5	Prod. by Streptomyces venezuelae ATCC 21782
N	86492	451.266	6.7481	Complex of 217.1244 and 233.1344 m/z	452.273	-0.757064	Yumimycin	C20H40N2O9	Prod by Streptomyces cinnamonensis var. yumimyceticus
N	13501	453.094	4.56538	Complex of 215.1085 and 236.9780 m/z	454.101	0.0427218	Kinamycin F; 2,4-Di-Ac	C22H18N2O9	From Streptomyces murayamaensis ATCC 21414
N	105306	459.144	11.1577	Complex of 187.1517 and 270.9836 m/z	460.151	-1.60425	Antibiotic BE 24566B; (+)-form	C27H24O7	Prod. by Streptomyces violaceusniger and an actinomycete MA7150
N	90681	459.292	14.6502	C14H41N10O5P	460.3	-2.52031	Lysinomycin	C20H40N6O6	Prod. by Micromonospora pilospora
N	92530	463.278	13.4787	C22H47N2O2P3	464.285	0.916033	Gentamicin B1; 3',4'-Dideoxy	C20H40N4O8	Prod. by Micromonospora purpurea nigrescens
N	71564	464.28	16.0226	Complex of 187.1503 and 276.1236 m/z	465.288	-0.815624	Indanomycin; 16-Deethyl	C29H39NO4	Prod. by Streptomyces setonii A83094 and a marine-derived Streptomyces antibioticus PTZ0016
N	80997	471.197	11.8987	Complex of 159.1097 and 311.0803 m/z	472.204	2.23971	Antibiotic LL-AB 664; N5-Me	C17H28N8O8	Prod. by Streptomyces hygroscopicus and Streptoverticillium olivoreticuli
N	61501	473.157	9.47169	Complex of 213.0887 and 259.0621 m/z	474.164	-0.0708616	Oxytetracycline; N-De-Me, N-Et	C23H26N2O9	Isol. from Streptomyces rimosus with ethionine
N	77212	473.326	28.2793	Complex of 255.2480 and 217.0699 m/z	474.333	-2.78664	Fusidic acid; O-De-Ac	C29H46O5	Prod. by Fusidium coccineum
N	63141	474.224	9.45935	Complex of 217.1592 and 256.0561 m/z	475.231	-1.16469	Sibiromycin	C24H33N3O7	Prod. by Streptosporangium sibiricum DSM 44039
N	5602	475.162	9.03719	[M+K-H] 37.9559 m/z adduct of 437.2042 m/z	476.169	2.10514	Grecoketide A	C24H28O10	Prod. by Streptomyces sp. Acta 1362
N	49730	477.187	15.7164	Complex of 253.1246 and 223.0552 m/z	478.194	-2.24344	Antimycin A; Antimycin A6a	C23H30N2O9	Prod. by Streptomyces spp.
N	105376	480.167	9.61276	[M+Na-H] 21.9825 m/z adduct of 458.1840 m/z	481.174	1.57261	Akrobomycin	C26H27NO8	Isol. from Actinomadura roseoviolacea and Streptomyces coerulorubidus
N	90773	481.198	14.795	C5H27N18O7P	482.205	-1.00745	Routiennocin	C26H30N2O7	Prod. by Streptomyces routienii
N	93189	481.244	9.88691	Complex of 298.1563 and 182.0814 m/z	482.251	-1.23877	Branimycin	C25H38O9	Prod. by Streptomyces sp. GW 60/1571
N	100231	483.165	13.0287	C7H30N14O5P2S	484.172	-2.8653	Aranciamycin E; 1-Deoxy, 7-O-(2,6-dideoxy-3-C-methyl-α-L-xylo-hexopyranoside)	C26H28O9	Prod. by an engineered Streptomyces echinatus
N	90516	483.232	6.71281	Complex of 233.1510 and 249.0738 m/z	484.239	2.90766	Kanamycin A	C18H36N4O11	Prod. by Streptomyces kanamyceticus
N	16124	485.202	10.0282	Complex of 171.1188 and 313.0759 m/z	486.209	0.270871	Antibiotic U 64846	C18H35ClN4O9	Isol. from Streptomyces braegaensis
N	56653	485.211	17.6029	Complex of 173.1296 and 311.0750 m/z	486.219	-0.220066	Antibiotic LL-AB 664	C18H30N8O8	Isol. from a strain of Streptomyces candidus NRRL3083, Streptoverticillium olivoreticuli, Streptomyces luteocolor MCRL0357 and Streptomyces sp. 0837
N	36682	492.304	12.2636	C31H44NO2P	493.311	-0.545295	Gentamicin C1a; 2S-Hydroxy, 6',6'-N-di-Me	C21H43N5O8	Prod. by Micromonospora purpurea in the presence of D-Streptamine
N	112358	495.165	10.4834	Complex of 206.9825 and 287.1762 m/z	496.173	-1.19515	Chrysomycin B	C27H28O9	Prod. by Streptomyces sp. A419, Streptomyces sporoverrucosus (MTCC11715) and Streptomyces virens
N	36170	495.268	10.8148	Complex of 187.1425 and 307.1188 m/z	496.275	1.76556	Gentamicin B1	C20H40N4O10	Minor metab. from Micromonospora purpurea and Micromonospora echinospora
N	30134	497.212	5.91182	Complex of 223.0611 and 273.1416 m/z	498.22	1.80864	Mildiomycin; 8'-Deoxy	C19H30N8O8	Prod. by Streptoverticillium rimofaciens B-98891
N	36210	501.111	12.5607	C16H37N4P7	502.118	-0.386363	Antibiotic A 503083F	C18H22N4O13	Prod. by Streptomyces sp. SANK 62799
N	70227	503.17	11.5232	C11H16N22O3	504.178	-1.80948	Antibiotic TAN 1532B	C29H28O8	Prod. by Streptomyces roseogriseus
N	23821	505.197	8.24757	C32H32N2P2	506.204	-2.44189	Colabomycin D	C28H30N2O7	Prod. by Streptomyces griseoflavus
N	15833	507.212	10.2264	Complex of 207.0761 and 299.1284 m/z	508.22	-2.65593	Manumycin G; Deepoxy, 5R-hydroxy	C28H32N2O7	Prod. by Streptomyces nodosus ssp. asukaensis
N	86128	507.26	9.37397	Complex of 173.1297 and 333.1213 m/z	508.267	-0.493244	Okilactomycin; 9α,22-Dihydro, 22-hydroxy, 22-O-(2ξ,3-dihydroxypropyl)	C27H40O9	Prod. by Streptomyces scabrisporus F-117187
N	106724	507.311	21.7166	[M+K-H] 37.9559 m/z adduct of 469.3550 m/z	508.318	-1.96215	Secomilbemycin A; 5-Deoxy	C32H44O5	Prod. by Streptomyces bingchenggensis X-4
N	94656	509.259	9.76368	Complex of 217.1657 and 291.0869 m/z	510.266	2.44834	Tobramycin; 2'-N-Carbamoyl	C19H38N6O10	Prod. by Streptomyces tenebrarius
N	66576	509.29	20.0113	Complex of 317.2120 and 191.0730 m/z	510.297	-1.82795	Milbemycin β3; 28-Hydroxy	C31H42O6	Prod. by Streptomyces bingchenggensis
N	58694	511.245	18.1531	C14H43N8O6P3	512.252	-0.908732	Manumycin B; Deepoxy, 5α-hydroxy	C28H36N2O7	Prod. by Streptomyces sp. A-230
N	66526	511.305	14.8756	C13H40N18S2	512.312	-2.57674	Leptomycin A; 21-Demethyl	C31H44O6	Isol. from Streptomyces sp. R2827
N	35594	515.127	13.7345	C14H21N12O8P	516.134	0.580857	Antibiotic A 503083F; Me ester	C19H24N4O13	Prod. by Streptomyces sp. SANK 62799
N	16085	521.229	10.0507	C21H38N4O9S	522.236	-1.24771	Antibiotic EI 1511-5; Deepoxy, 5R-hydroxy	C29H34N2O7	Prod. by Streptomyces nodosus ssp. asukaensis
N	84830	521.265	11.1361	Complex of 227.1444 and 293.1149 m/z	522.272	-2.07325	Samroiyotmycin A	C30H38N2O6	Prod. by Streptomyces sp. BCC33756
N	66777	521.29	19.8794	Complex of 293.2323 and 227.0504 m/z	522.297	-1.97397	Milbemycin α3; 7-Deoxy, 2,5,6,7-tetradehydro	C32H42O6	Prod. by Streptomyces bingchenggensis
N	16183	535.245	10.0091	C17H37N12O4PS	536.252	-0.581443	Manumycin C	C30H36N2O7	Prod. by Streptomyces parvulus
N	63243	537.218	6.91825	Complex of 207.0648 and 329.1473 m/z	538.226	1.73032	Miharamycin A; N3-Deoxy	C20H30N10O8	Isol. from Streptomyces miharaensis
N	66961	537.321	25.6596	Complex of 257.2273 and 279.0859 m/z	538.328	-2.92702	Dilactonmycin	C33H46O6	Prod. by Streptomyces sp. A92-308902
N	8141	539.303	19.8173	Complex of 269.2226 and 269.0706 m/z	540.31	2.92185	Milbemycin α3; 5-Ketone	C32H44O7	Prod. by Streptomyces hygroscopicus ssp. aureolacrimosus mutant
N	77912	539.336	21.5556	Complex of 309.2024 and 229.1239 m/z	540.344	-2.91406	Leptomycin B	C33H48O6	Prod. by Streptomyces sp. ATS 1287, Streptomyces aburaviensis C 38242 and Elactomyces cylindrosporae ATCC 39366
N	81041	541.268	12.5933	Complex of 215.1330 and 325.1264 m/z	542.275	1.38897	Pactamycin; 7-Deoxy	C28H38N4O7	Prod. by Streptomyces sp. and a marine-derived Streptomyces sp. a-WM-JG-16.2
N	58162	545.229	14.4948	Complex of 242.9680 and 301.2538 m/z	546.237	0.165496	Asukamycin	C31H34N2O7	Prod. by Streptomyces nodosus ssp. asukaensis
N	83748	551.277	15.4535	C19H37N16PS	552.285	1.75616	Manumycin D	C31H40N2O7	Prod. by Streptomyces parvulus and Streptomyces sp. A 230
N	82949	551.304	24.9911	C11H42N18O4P2	552.311	-1.33493	Kanamycin B; 3',4'-Dideoxy, 1-N-(4-amino-2S-hydroxybutanoyl)	C22H44N6O10
N	96103	553.214	8.87646	Complex of 297.1613 and 255.0477 m/z	554.221	2.66952	Miharamycin A	C20H30N10O9	Isol. from Streptomyces miharaensis - SF489
N	89921	553.22	8.87981	Complex of 297.1645 and 255.0477 m/z	554.227	0.923991	Antimycin A; Antimycin A9	C29H34N2O9	Prod. by Streptomyces sp. K01-0031
N	15565	557.21	11.2174	Complex of 313.1666 and 243.0385 m/z	558.218	-0.855938	Antibiotic FR 901375	C24H38N4O7S2	Prod. by Pseudomonas chloroaphis No.2522 (FERM-2572)
N	27750	557.263	6.07643	Complex of 377.2083 and 179.0467 m/z	558.27	2.43915	Pactamycin	C28H38N4O8	Prod. by Streptomyces pactum var. pactum and a marine-derived Streptomyces sp. a-WM-JG-16.2
N	28200	565.212	11.0573	[M+Na-H] 21.9825 m/z adduct of 543.2296 m/z	566.219	1.98298	Chinikomycin A; 1,4-Quinone	C31H35ClN2O6	Prod. from Streptomyces sp. MO45
N	84836	565.317	17.7763	Complex of 227.0870 and 337.2257 m/z	566.325	0.260451	Milbemycin β17; 23-Ketone	C34H46O7	Prod. by Streptomyces avermitilis NEAU1069
N	1147	571.278	10.7074	Complex of 375.2160 and 195.0560 m/z	572.285	1.27279	Pactamycin; 2'-Me ether	C29H40N4O8	Prod. by Streptomyces sp. YL 0710M
N	8383	571.365	19.2445	C35H48N4O3	572.373	2.13655	Milbemycin E	C34H52O7	Isol. from Streptomyces hygroscopicus ssp. aureolacrimosus
N	98291	573.198	9.10234	Complex of 391.2041 and 180.9850 m/z	574.205	-0.381745	Steffimycin; 10-Deoxo, 4A-Me ether	C29H34O12	From Streptomyces elgreteus
N	66971	575.338	18.0058	[M+Na-H] 21.9825 m/z adduct of 553.3529 m/z	576.345	-0.36957	Tetromycin B; 9-Ac	C36H48O6	Prod. by Streptomyces sp. MK67-CF9
N	62030	593.369	25.8841	C22H52N12O3P2	594.376	-1.29009	Aldecalmycin	C33H54O9	Prod. by a Streptomyces sp. MJ147-72F6
N	25449	609.343	18.9146	Complex of 301.2561 and 307.0798 m/z	610.35	-1.24109	Antibiotic S 541; Antibiotic S 541A, 5-Ketone	C36H50O8	From Streptomyces thermoarchaensis
N	52894	615.274	7.17032	Complex of 445.2010 and 169.0627 m/z	616.281	0.805153	Inosamycin A; 6'-Deamino, 6'-hydroxy	C23H44N4O15	Prod. by Streptomyces hygroscopicus
N	7744	617.325	8.06503	Complex of 229.1554 and 387.1638 m/z	618.332	-2.36959	Antibiotic 8510-I	C25H46N8O10	Prod. by Streptomyces rutgersensis gulangyuensis
N	23362	622.396	23.5106	Complex of 211.1481 and 410.2405 m/z	623.403	0.129932	Flavucidin	C34H57NO9	Prod. by Streptomyces sp.
N	90725	628.347	20.4136	Complex of 339.2173 and 288.1218 m/z	629.355	-2.65001	Ganefromycin Î´1; 23,32-Dideoxy	C35H51NO9	From Streptomyces lydicus ssp. tanzanius
N	15193	635.334	18.7811	Complex of 319.2102 and 315.1169 m/z	636.342	0.803814	Benzoxazomycin	C36H48N2O8	Prod. by Streptomyces sp. MJ672-m3
N	19928	653.205	8.74457	Complex of 207.0648 and 445.1314 m/z	654.212	-1.39236	Nikkomycin JH	C26H34N6O14	Prod. by Streptomyces tendae with 2,4-Dihydroxy-5-(hydroxymethyl)pyrimidine
N	108298	655.25	10.1592	Complex of 489.1788 and 165.0664 m/z	656.258	-0.926617	Daunosaminyldaunomycin	C33H40N2O12	Isol. from Streptomyces peuceticus-carneus ATCC21354
N	53916	657.326	10.5063	Complex of 485.2419 and 171.0791 m/z	658.334	-2.62663	Reveromycin A; 2',3'-Didehydro(E-)	C36H50O11	Prod. by Streptomyces sp. MST-RA7781
N	28818	664.407	23.6919	Complex of 250.1446 and 413.2541 m/z	665.414	-0.109856	Aabomycin S	C36H59NO10	Prod. by a Streptomyces sp.
N	95562	687.328	12.4066	Complex of 419.2351 and 267.0850 m/z	688.336	-0.594622	Kidamycin	C39H48N2O9	Prod. by Streptomyces phaeoverticillatus var. takatsukiensis ATCC 21395
N	13807	693.457	24.2097	Complex of 401.2320 and 291.2169 m/z	694.465	-1.44831	Aabomycin X	C39H66O10	Prod. from Streptomyces 325-17
N	107043	718.281	15.1679	C31H53N5O6S4	719.288	2.4477	Naphthomycin A	C40H46ClNO9	Prod. by Streptomyces collinus, Streptomyces diastatochromogenes and Streptomyces sp. CS
N	106421	733.416	23.3518	Complex of 429.1784 and 303.2325 m/z	734.424	-0.732274	Bafilomycin C1; O19-Me	C40H62O12	Prod. by Streptomyces sp. YIM56209
N	36753	753.327	13.4834	[ACN-H] 40.05 m/z 40.0500 m/z adduct of 713.2749 m/z	754.334	2.95069	Antibiotic NW-G01; 14,15-Didehydro	C35H47ClN10O7	Prod. by Streptomyces alboflavus strain No. 313
N	16434	762.441	12.0435	Complex of 434.2210 and 327.2146 m/z	763.448	-2.98631	Ascomycin; Homologue (R = CH3), 31-O-de-Me	C41H65NO12	Prod. by Streptomyces hygroscopicus ascomyceticus
N	15658	773.327	10.8035	Complex of 545.3370 and 226.9815 m/z	774.334	-2.8179	Antibiotic DC 92B; 1A,2A-Didehydro	C42H50N2O12	From Actinomadura sp. DO 92
N	91793	789.515	23.7685	Complex of 617.3936 and 171.1101 m/z	790.522	-1.2388	Oligomycin A	C45H74O11	Prod. by Streptomyces diastatochromogenes
N	108797	841.505	21.7389	Complex of 403.3049 and 437.1912 m/z	842.512	-2.32079	Foromacidin A	C43H74N2O14	Produced by a Streptomyces ambofaciens
N	66838	893.44	12.8726	Complex of 417.2559 and 475.1761 m/z	894.447	-1.52027	Etamycin A; 12-Hydroxy	C44H62N8O12	Prod. by the marine-derived Streptomyces sp. CNS-575
N	36929	943.443	13.0791	[M+K-H] 37.9559 m/z adduct of 905.4903 m/z	944.45	-1.81724	β-Rhodomycin IV	C48H68N2O17	Isol. from Streptomyces purpurascens
